# Supplementary material for: In vivo probing of nascent RNA structures reveals principles of cotranscriptional folding
Source: Nucleic Acids Res. 2017 Jul 14;45(16):9716–25. doi: 10.1093/nar/gkx617 (PMC5766169; doi:10.1093/nar/gkx617)
Supplement: Supplementary Data [file gkx617_supp.zip]

Archive with 3 entries (3 files):
- nar-01601-f-2017-File006.pdf
- nar-01601-f-2017-File007.xlsx
- nar-01601-f-2017-File008.xlsx
