# Supplementary material for: In vivo probing of nascent RNA structures reveals principles of cotranscriptional folding
Source: Nucleic Acids Res. 2017 Jul 14;45(16):9716–25. doi: 10.1093/nar/gkx617 (PMC5766169; doi:10.1093/nar/gkx617)
Supplement: Supplementary Data [file gkx617_supp.zip › nar-01601-f-2017-File007.xlsx]

## Sheet: Structure changing windows
Gene symbol	Window's start	Window's end	Pearson	Gini difference	Start decile	End decile
talB	0	69	0.664	-0.003	1	2
dnaJ	0	74	0.734	-0.038	1	2
nhaA	3	88	0.766	-0.012	1	2
carB	199	279	0.737	-0.046	1	2
rapA	128	201	0.795	-0.042	1	2
rapA	166	232	0.708	-0.003	1	2
polB	43	118	0.717	-0.092	1	2
polB	82	160	0.691	-0.069	1	2
polB	121	201	0.767	0.033	1	2
thiP	0	88	0.798	0.065	1	2
ftsI	29	125	0.640	0.012	1	2
murF	33	102	0.717	-0.059	1	2
ftsW	0	78	0.761	-0.047	1	2
ftsZ	0	84	0.796	-0.010	1	2
secA	142	226	0.776	-0.016	1	2
aroP	0	68	0.725	-0.085	1	2
cueO	0	94	0.713	-0.015	1	2
gcd	80	181	0.760	-0.017	1	2
clcA	31	98	0.784	-0.042	1	2
glnD	93	180	0.738	-0.102	1	2
glnD	130	218	0.786	-0.123	1	2
dxr	0	77	0.779	-0.039	1	2
betA	43	124	0.733	-0.084	1	2
codA	4	79	0.686	-0.049	1	2
hemB	0	71	0.699	0.020	1	2
ddlA	0	83	0.614	0.023	1	2
sbcC	145	217	0.785	-0.026	1	2
sbcC	186	263	0.634	0.033	1	2
sbcD	0	64	0.722	-0.052	1	2
proY	0	72	0.700	0.011	1	2
malZ	41	105	0.583	-0.071	1	2
malZ	69	139	0.654	-0.045	1	2
secD	56	145	0.685	0.017	1	2
thiI	0	72	0.793	-0.035	1	2
ampG	0	86	0.721	-0.044	1	2
mdlA	3	103	0.768	-0.030	1	2
mdlA	54	148	0.769	0.026	1	2
mdlB	44	149	0.632	0.048	1	2
acrB	132	199	0.739	-0.055	1	2
acrB	165	238	0.690	-0.023	1	2
acrB	201	272	0.697	-0.033	1	2
mscK	142	208	0.715	-0.067	1	2
mscK	171	239	0.780	-0.023	1	2
dnaX	77	163	0.693	-0.034	1	2
hemH	0	65	0.748	0.055	1	2
copA	76	156	0.673	-0.124	1	2
copA	121	188	0.649	-0.040	1	2
copA	158	220	0.759	0.103	1	2
cysS	31	113	0.745	0.023	1	2
ybdG	0	94	0.684	-0.008	1	2
entS	0	71	0.743	0.018	1	2
cstA	36	140	0.747	-0.031	1	2
ahpF	0	68	0.724	-0.028	1	2
mrdA	0	95	0.596	0.032	1	2
mrdA	35	137	0.613	0.004	1	2
ybeZ	3	76	0.707	0.086	1	2
asnB	46	127	0.735	0.030	1	2
nagE	0	98	0.343	-0.004	1	2
nagE	49	152	0.304	0.018	1	2
glnS	0	74	0.726	-0.016	1	2
glnS	36	103	0.779	-0.025	1	2
sdhA	0	91	0.696	0.049	1	2
sdhA	53	130	0.544	0.019	1	2
sucC	0	76	0.765	0.002	1	2
tolB	0	94	0.722	-0.015	1	2
galK	0	64	0.580	0.099	1	2
pgl	0	68	0.608	0.070	1	2
ybhC	3	84	0.776	0.041	1	2
dinG	35	113	0.683	-0.054	1	2
moeA	0	74	0.755	0.011	1	2
gsiB	0	106	0.610	-0.016	1	2
rlmC	0	81	0.682	0.094	1	2
cydD	32	119	0.759	0.001	1	2
ycaO	0	66	0.779	-0.014	1	2
ycaO	32	104	0.720	-0.024	1	2
ycaO	67	148	0.621	-0.024	1	2
mukB	245	335	0.717	-0.070	1	2
mukB	337	415	0.789	-0.056	1	2
pqiB	34	126	0.781	-0.049	1	2
ompA	0	76	0.684	-0.033	1	2
helD	37	107	0.440	-0.096	1	2
helD	73	147	0.677	-0.018	1	2
putA	224	293	0.608	-0.118	1	2
putA	259	334	0.800	-0.029	1	2
putP	0	97	0.544	-0.058	1	2
phoH	0	80	0.778	-0.008	1	2
opgC	0	78	0.407	0.003	1	2
opgG	0	91	0.769	-0.032	1	2
opgG	49	127	0.675	-0.001	1	2
rluC	0	69	0.757	0.053	1	2
ptsG	0	84	0.728	0.120	1	2
fhuE	34	100	0.662	-0.191	1	2
fhuE	106	180	0.718	-0.089	1	2
mfd	246	315	0.767	0.019	1	2
ycfD	0	74	0.729	0.006	1	2
mnmA	0	80	0.774	-0.072	1	2
dadA	0	96	0.664	-0.074	1	2
dhaK	0	70	0.741	0.060	1	2
ychF	0	78	0.734	-0.024	1	2
hemA	0	76	0.673	-0.039	1	2
narX	0	111	0.702	-0.102	1	2
narX	40	145	0.541	-0.037	1	2
adhE	78	144	0.717	-0.130	1	2
adhE	109	187	0.748	-0.056	1	2
trpB	0	79	0.527	0.020	1	2
trpC	0	68	0.707	-0.009	1	2
trpC	34	108	0.777	0.089	1	2
acnA	102	175	0.569	-0.063	1	2
acnA	135	213	0.752	-0.015	1	2
yciM	0	91	0.775	-0.033	1	2
gmr	0	74	0.557	-0.025	1	2
gmr	35	111	0.618	-0.029	1	2
gmr	75	147	0.522	0.029	1	2
rnb	0	64	0.787	-0.112	1	2
rnb	36	105	0.768	-0.030	1	2
sapA	0	92	0.728	-0.013	1	2
sapA	59	135	0.594	0.033	1	2
tyrR	0	86	0.749	0.007	1	2
mppA	0	94	0.708	0.024	1	2
ldhA	0	64	0.590	-0.144	1	2
hrpA	200	267	0.592	-0.162	1	2
hrpA	237	317	0.667	-0.126	1	2
hrpA	270	360	0.643	-0.101	1	2
aldA	0	88	0.550	-0.074	1	2
opgD	0	97	0.699	0.063	1	2
opgD	50	137	0.690	0.139	1	2
insQ-1	0	86	0.581	0.146	1	2
ydcP	3	77	0.700	-0.212	1	2
ydcP	41	131	0.791	-0.070	1	2
ydcR	0	70	0.758	-0.023	1	2
yncD	42	129	0.552	-0.105	1	2
yncD	92	174	0.419	-0.019	1	2
pqqL	166	249	0.484	-0.023	1	2
dcp	34	108	0.723	-0.047	1	2
dcp	72	144	0.476	0.054	1	2
dcp	109	174	0.570	0.205	1	2
pntB	0	90	0.789	-0.029	1	2
pntA	34	108	0.644	-0.039	1	2
fumA	0	66	0.767	-0.057	1	2
fumA	36	104	0.720	-0.045	1	2
manA	0	72	0.707	-0.083	1	2
add	0	66	0.721	0.050	1	2
rsxC	102	191	0.723	-0.083	1	2
ydhK	46	134	0.745	-0.062	1	2
nemA	0	75	0.575	0.021	1	2
ydhC	0	95	0.524	0.059	1	2
pykF	33	109	0.672	0.093	1	2
sufD	0	74	0.717	-0.038	1	2
sufB	0	71	0.785	-0.040	1	2
sufB	36	106	0.717	-0.048	1	2
ydiJ	202	272	0.769	0.006	1	2
topB	79	168	0.745	0.016	1	2
ansA	0	76	0.697	0.001	1	2
yeaP	4	72	0.677	-0.045	1	2
rnd	3	85	0.800	0.023	1	2
fadD	46	129	0.709	-0.133	1	2
yoaA	3	72	0.664	-0.103	1	2
pabB	0	81	0.662	0.023	1	2
sdaA	3	91	0.779	0.022	1	2
yebT	68	155	0.773	-0.059	1	2
yebT	120	214	0.591	-0.053	1	2
argS	3	79	0.778	0.044	1	2
argS	40	121	0.765	0.073	1	2
fliI	0	74	0.705	-0.095	1	2
dcm	0	67	0.773	-0.033	1	2
dcm	33	112	0.660	0.007	1	2
sbcB	41	107	0.746	0.028	1	2
hisD	0	73	0.747	-0.019	1	2
yegH	0	95	0.605	-0.021	1	2
yegH	48	123	0.639	0.045	1	2
asmA	0	102	0.745	-0.013	1	2
asmA	50	146	0.782	0.069	1	2
bglX	48	120	0.737	-0.024	1	2
bglX	123	196	0.515	0.112	1	2
yeiI	0	73	0.749	0.030	1	2
fruA	41	109	0.574	0.054	1	2
yeiR	3	72	0.713	0.126	1	2
yojI	0	96	0.785	0.022	1	2
yojI	54	136	0.750	0.016	1	2
rcsC	180	252	0.657	0.083	1	2
nrdB	0	71	0.744	0.007	1	2
yfaY	0	82	0.766	0.064	1	2
menD	46	116	0.795	0.030	1	2
menF	3	72	0.784	-0.006	1	2
nuoN	0	81	0.774	-0.032	1	2
nuoN	28	119	0.722	0.025	1	2
alaA	0	74	0.670	-0.071	1	2
flk	0	70	0.772	0.036	1	2
dsdA	0	73	0.726	-0.064	1	2
ypdA	44	125	0.667	0.134	1	2
nupC	0	81	0.736	-0.129	1	2
yfeA	38	116	0.798	-0.102	1	2
cysA	0	84	0.539	0.106	1	2
maeB	75	146	0.738	-0.038	1	2
maeB	108	174	0.764	-0.005	1	2
dapE	0	87	0.707	-0.045	1	2
uraA	0	80	0.579	-0.073	1	2
ppx	0	78	0.716	0.002	1	2
ppx	30	125	0.544	-0.095	1	2
guaA	0	74	0.591	0.029	1	2
guaA	32	131	0.230	0.041	1	2
guaB	42	108	0.755	0.001	1	2
yfhM	383	449	0.679	0.101	1	2
pepB	0	65	0.782	-0.079	1	2
purL	222	297	0.693	-0.102	1	2
purL	262	335	0.704	-0.037	1	2
clpB	76	155	0.682	-0.038	1	2
clpB	110	193	0.720	-0.028	1	2
tyrA	0	84	0.726	0.086	1	2
aroF	0	65	0.752	0.054	1	2
nrdE	109	185	0.619	-0.054	1	2
mltB	0	82	0.690	0.105	1	2
mutS	69	156	0.696	0.027	1	2
nlpD	0	88	0.660	0.048	1	2
relA	85	190	0.791	0.000	1	2
barA	86	169	0.756	-0.022	1	2
rlmM	0	82	0.793	-0.000	1	2
mltA	0	81	0.763	0.016	1	2
ptrA	152	259	0.788	-0.032	1	2
recC	138	230	0.737	-0.091	1	2
tas	0	78	0.772	-0.070	1	2
aas	64	157	0.649	0.048	1	2
galR	0	75	0.749	0.048	1	2
yqeG	0	85	0.763	0.042	1	2
prfB	0	81	0.616	-0.041	1	2
recJ	35	114	0.678	-0.090	1	2
gcvP	107	179	0.749	0.019	1	2
gcvT	0	78	0.719	-0.013	1	2
serA	0	78	0.791	-0.018	1	2
fbaA	0	81	0.609	-0.078	1	2
metK	0	73	0.764	-0.005	1	2
gshB	0	67	0.689	-0.048	1	2
yggW	0	77	0.723	-0.067	1	2
mutY	0	74	0.694	0.025	1	2
mltC	0	74	0.743	0.047	1	2
gss	77	151	0.800	-0.032	1	2
hybC	40	127	0.667	0.110	1	2
yqhD	0	71	0.737	0.040	1	2
ftsP	0	87	0.782	0.010	1	2
parC	75	172	0.757	-0.104	1	2
parE	38	113	0.788	-0.006	1	2
parE	82	156	0.720	0.011	1	2
hldE	0	97	0.781	0.076	1	2
rpoD	30	109	0.760	-0.001	1	2
rpoD	73	141	0.693	-0.008	1	2
ebgR	0	70	0.710	0.076	1	2
rlmG	0	72	0.623	0.025	1	2
lpoA	93	170	0.436	0.018	1	2
mtr	0	69	0.585	-0.071	1	2
argG	0	84	0.745	-0.052	1	2
glmM	0	104	0.787	-0.038	1	2
rpoN	35	111	0.553	-0.002	1	2
gltD	0	72	0.798	0.063	1	2
yhcM	0	61	0.691	-0.031	1	2
yhdP	245	339	0.780	0.035	1	2
acuI	0	71	0.477	-0.070	1	2
panF	0	95	0.768	-0.076	1	2
yheT	0	72	0.711	0.065	1	2
yhfK	82	178	0.667	0.101	1	2
argD	0	73	0.688	-0.067	1	2
tsgA	0	79	0.721	0.013	1	2
mrcA	134	218	0.728	0.008	1	2
feoB	36	116	0.701	-0.099	1	2
feoB	70	147	0.701	-0.022	1	2
feoB	117	186	0.475	-0.039	1	2
malQ	105	182	0.447	0.059	1	2
glgX	0	65	0.519	0.014	1	2
glgX	30	110	0.405	0.033	1	2
glgX	68	148	0.517	-0.003	1	2
glgB	43	122	0.737	-0.032	1	2
glgB	87	164	0.764	-0.018	1	2
ftsY	0	75	0.467	-0.126	1	2
ftsY	49	110	0.797	-0.047	1	2
rbbA	81	176	0.670	-0.085	1	2
pitA	0	102	0.793	-0.104	1	2
dtpB	0	80	0.765	0.003	1	2
gor	35	109	0.728	-0.055	1	2
yhjJ	0	88	0.798	-0.044	1	2
dctA	0	81	0.646	-0.054	1	2
bcsC	191	279	0.602	-0.170	1	2
bcsB	53	118	0.703	-0.057	1	2
bcsB	85	151	0.758	-0.015	1	2
bcsB	119	199	0.714	0.013	1	2
bcsE	0	95	0.746	-0.022	1	2
bcsG	31	129	0.652	0.040	1	2
dppF	0	64	0.301	-0.037	1	2
eptB	31	130	0.722	-0.048	1	2
bisC	121	202	0.756	-0.101	1	2
selB	77	150	0.727	0.069	1	2
selA	0	76	0.709	0.041	1	2
lldP	31	116	0.788	-0.008	1	2
lldD	0	76	0.778	0.063	1	2
gpsA	0	74	0.765	0.089	1	2
gpmM	0	90	0.709	-0.007	1	2
gpmM	54	127	0.719	0.090	1	2
envC	0	83	0.784	-0.090	1	2
tdh	0	75	0.691	-0.069	1	2
waaQ	0	75	0.713	0.046	1	2
waaA	0	84	0.776	0.081	1	2
gltS	0	93	0.550	0.006	1	2
uhpB	0	102	0.770	0.002	1	2
emrD	0	85	0.742	-0.051	1	2
viaA	0	85	0.709	-0.021	1	2
ilvD	0	78	0.675	-0.038	1	2
ilvD	30	122	0.796	-0.050	1	2
ilvC	0	76	0.754	-0.028	1	2
ilvC	34	115	0.750	0.021	1	2
wzyE	0	106	0.696	0.055	1	2
uvrD	38	123	0.783	-0.062	1	2
metE	35	120	0.704	-0.053	1	2
polA	157	232	0.790	-0.052	1	2
glnL	0	75	0.718	0.031	1	2
glnA	37	111	0.713	0.053	1	2
cytR	3	66	0.778	0.085	1	2
metL	47	157	0.723	-0.050	1	2
katG	30	99	0.773	-0.158	1	2
katG	101	176	0.788	0.025	1	2
eptC	36	130	0.767	-0.072	1	2
btuB	81	154	0.701	0.058	1	2
rrsB	0	76	0.516	-0.088	1	2
rrlB	128	202	0.584	-0.084	1	2
rrlB	164	230	0.498	-0.100	1	2
purD	0	99	0.749	0.032	1	2
purH	35	121	0.744	0.061	1	2
metH	200	259	0.798	-0.046	1	2
yjbB	52	135	0.719	-0.055	1	2
pgi	61	139	0.795	-0.017	1	2
qorA	0	71	0.668	0.011	1	2
dcuS	35	129	0.659	-0.025	1	2
dsbD	41	128	0.673	-0.027	1	2
aspA	0	79	0.701	0.027	1	2
aspA	40	114	0.634	0.086	1	2
frdA	85	149	0.683	-0.048	1	2
nnr	0	59	0.765	-0.071	1	2
amiB	0	95	0.715	0.051	1	2
mutL	81	159	0.631	-0.012	1	2
ytfL	0	87	0.681	0.160	1	2
tamB	242	325	0.704	-0.070	1	2
nrdD	72	158	0.744	-0.034	1	2
treB	31	116	0.756	0.060	1	2
mgtA	126	202	0.757	0.000	1	2
insG-1	0	83	0.790	0.080	1	2
uxuA	0	86	0.705	-0.073	1	2
deoA	6	84	0.616	0.064	1	2
slt	4	86	0.635	0.001	1	2
slt	87	165	0.775	0.051	1	2
yaaA	0	69	0.786	-0.007	2	3
talB	72	135	0.781	-0.058	2	3
dnaK	274	352	0.784	0.028	2	3
nhaA	45	129	0.687	-0.142	2	3
nhaA	89	168	0.734	-0.085	2	3
rihC	79	147	0.710	0.013	2	3
apaH	0	85	0.785	-0.039	2	3
pdxA	81	167	0.710	0.013	2	3
yabP	0	81	0.648	-0.108	2	3
yabP	40	128	0.775	-0.002	2	3
rapA	410	479	0.732	0.029	2	3
polB	284	367	0.698	-0.138	2	3
polB	331	417	0.750	-0.102	2	3
thiQ	0	85	0.706	-0.009	2	3
thiP	142	232	0.681	-0.028	2	3
thiP	196	282	0.720	0.028	2	3
thiB	5	82	0.736	-0.094	2	3
thiB	43	127	0.769	-0.158	2	3
setA	104	210	0.413	0.055	2	3
ftsW	123	207	0.794	-0.011	2	3
murG	50	142	0.783	-0.000	2	3
murG	93	180	0.776	-0.013	2	3
murC	132	211	0.796	-0.038	2	3
nadC	30	112	0.792	-0.041	2	3
nadC	69	144	0.776	-0.043	2	3
ampE	0	96	0.675	0.066	2	3
ampE	48	141	0.708	0.125	2	3
speD	3	78	0.785	-0.029	2	3
speD	37	118	0.717	-0.036	2	3
hpt	0	75	0.726	0.107	2	3
can	0	67	0.754	-0.003	2	3
yadG	0	73	0.603	0.027	2	3
yadG	33	129	0.658	-0.006	2	3
yadH	0	90	0.799	-0.044	2	3
sfsA	0	75	0.702	-0.068	2	3
ligT	0	76	0.768	-0.072	2	3
hrpB	333	435	0.742	0.057	2	3
fhuA	339	406	0.711	0.041	2	3
fhuD	0	86	0.785	0.002	2	3
fhuD	45	143	0.771	0.002	2	3
btuF	0	84	0.737	-0.050	2	3
mtn	0	71	0.799	-0.068	2	3
glnD	352	437	0.780	-0.004	2	3
rpsB	44	115	0.768	-0.036	2	3
pyrH	30	120	0.615	-0.011	2	3
metQ	0	83	0.771	-0.157	2	3
metQ	42	124	0.780	-0.142	2	3
dkgB	47	128	0.703	0.103	2	3
yafD	3	78	0.753	-0.047	2	3
mltD	114	204	0.777	0.037	2	3
mltD	158	241	0.673	-0.001	2	3
yagI	0	78	0.765	-0.082	2	3
betA	194	275	0.798	-0.043	2	3
betB	189	268	0.781	-0.030	2	3
yahA	58	134	0.750	-0.008	2	3
yahA	96	164	0.610	-0.034	2	3
codA	117	190	0.682	-0.056	2	3
codA	149	217	0.679	-0.011	2	3
yaiL	0	64	0.768	-0.038	2	3
frmB	0	74	0.734	-0.034	2	3
frmB	41	110	0.687	-0.027	2	3
hemB	33	115	0.713	0.010	2	3
hemB	72	147	0.751	0.012	2	3
sbmA	50	150	0.556	-0.109	2	3
sbmA	114	215	0.375	-0.066	2	3
proC	0	90	0.785	-0.087	2	3
malZ	218	294	0.710	-0.140	2	3
malZ	256	336	0.733	0.026	2	3
acpH	0	84	0.629	-0.073	2	3
queA	42	123	0.733	-0.001	2	3
queA	78	158	0.742	0.037	2	3
secF	4	80	0.721	0.042	2	3
tsx	77	151	0.771	0.041	2	3
thiL	99	168	0.746	0.026	2	3
yajO	0	73	0.685	-0.021	2	3
dxs	197	275	0.763	0.021	2	3
dxs	277	346	0.691	0.010	2	3
thiI	186	261	0.800	0.060	2	3
yajL	0	83	0.746	0.002	2	3
panE	49	133	0.779	0.003	2	3
cyoA	0	94	0.777	-0.035	2	3
cyoA	44	132	0.668	-0.033	2	3
lon	343	425	0.788	0.026	2	3
cof	0	87	0.760	-0.053	2	3
mdlA	192	302	0.630	-0.001	2	3
mdlB	185	292	0.722	-0.083	2	3
tesB	39	139	0.795	0.002	2	3
mscK	565	646	0.611	0.048	2	3
priC	3	76	0.557	0.129	2	3
htpG	275	346	0.793	-0.028	2	3
gsk	66	139	0.792	0.021	2	3
gsk	92	189	0.756	0.011	2	3
gsk	140	236	0.591	0.032	2	3
ushA	169	257	0.741	-0.049	2	3
ushA	211	295	0.712	-0.006	2	3
ybaK	0	61	0.675	0.101	2	3
ybbN	0	69	0.737	-0.104	2	3
ybbN	36	122	0.647	-0.023	2	3
ybbO	34	111	0.752	-0.045	2	3
tesA	0	83	0.738	0.001	2	3
ybbA	0	77	0.746	-0.071	2	3
selU	34	113	0.652	-0.036	2	3
selU	76	148	0.762	-0.017	2	3
cysS	117	209	0.641	0.081	2	3
cysS	175	235	0.636	0.110	2	3
intD	113	189	0.554	-0.008	2	3
pheP	126	226	0.777	0.032	2	3
ybdG	95	186	0.602	-0.137	2	3
ybdG	148	222	0.758	0.035	2	3
nfsB	0	70	0.732	-0.082	2	3
fepA	308	397	0.791	-0.041	2	3
fes	50	117	0.781	-0.024	2	3
fepB	3	73	0.628	-0.027	2	3
fepB	76	144	0.783	0.086	2	3
ahpF	143	209	0.760	-0.024	2	3
ahpF	175	251	0.761	0.012	2	3
rlpA	84	163	0.719	-0.006	2	3
holA	84	161	0.761	-0.030	2	3
leuS	411	484	0.796	-0.011	2	3
rihA	75	134	0.640	-0.096	2	3
gltI	0	67	0.762	-0.029	2	3
gltI	30	103	0.799	-0.003	2	3
ubiF	80	162	0.777	-0.058	2	3
asnB	230	302	0.647	0.115	2	3
nagA	86	157	0.779	0.011	2	3
nagB	0	72	0.721	-0.004	2	3
nagB	35	114	0.685	-0.044	2	3
nagE	196	282	0.660	-0.091	2	3
nagE	252	336	0.717	0.024	2	3
glnS	216	302	0.789	0.084	2	3
ybfF	0	60	0.786	-0.125	2	3
ybfF	32	106	0.425	-0.054	2	3
ybgI	0	64	0.777	-0.036	2	3
ybgI	30	107	0.774	-0.018	2	3
ybgJ	3	87	0.725	-0.011	2	3
ybgK	0	92	0.573	-0.090	2	3
ybgK	51	136	0.721	-0.026	2	3
nei	38	110	0.715	-0.025	2	3
cydA	133	225	0.797	-0.072	2	3
cydA	180	270	0.639	-0.026	2	3
cydB	72	155	0.673	-0.025	2	3
tolA	71	175	0.612	0.007	2	3
tolA	122	211	0.615	0.016	2	3
tolB	97	200	0.781	-0.088	2	3
galT	108	184	0.790	0.016	2	3
modA	59	128	0.416	0.029	2	3
modB	0	98	0.777	0.023	2	3
ybhA	0	67	0.670	-0.046	2	3
ybhA	70	138	0.723	0.056	2	3
pgl	35	115	0.734	-0.023	2	3
pgl	71	164	0.679	0.006	2	3
uvrB	272	345	0.787	-0.017	2	3
ybhK	0	105	0.792	-0.176	2	3
ybhK	54	142	0.730	-0.101	2	3
dinG	302	387	0.725	-0.030	2	3
ybiB	0	70	0.668	-0.087	2	3
ybiB	39	116	0.709	0.011	2	3
ybiC	91	171	0.736	-0.031	2	3
fiu	339	425	0.647	0.042	2	3
rlmF	0	64	0.792	-0.034	2	3
rlmF	35	102	0.787	-0.034	2	3
rlmF	66	139	0.654	0.018	2	3
glnP	0	92	0.712	0.027	2	3
dps	0	67	0.773	0.008	2	3
ybiP	126	229	0.702	-0.099	2	3
ybiP	176	270	0.775	-0.021	2	3
ybiS	38	128	0.626	-0.098	2	3
ybiT	175	258	0.724	-0.079	2	3
ybiV	0	67	0.664	-0.083	2	3
ybiV	42	102	0.757	-0.026	2	3
moeA	123	216	0.731	0.023	2	3
gsiB	183	265	0.428	0.071	2	3
rimO	78	154	0.798	-0.178	2	3
dacC	136	209	0.788	-0.045	2	3
ybjG	0	91	0.722	0.031	2	3
ybjJ	94	189	0.778	-0.056	2	3
ybjL	183	286	0.685	0.017	2	3
rimK	3	88	0.678	0.021	2	3
rimK	46	126	0.687	0.016	2	3
artI	0	82	0.605	-0.009	2	3
artI	49	119	0.483	0.091	2	3
amiD	0	96	0.672	0.019	2	3
ybjT	123	196	0.799	0.006	2	3
ybjT	159	244	0.654	0.020	2	3
ltaE	0	79	0.797	0.001	2	3
ltaE	80	152	0.539	-0.044	2	3
lrp	0	73	0.731	-0.048	2	3
ftsK	628	700	0.778	-0.087	2	3
lolA	0	74	0.723	0.009	2	3
rarA	84	171	0.774	0.026	2	3
serS	157	230	0.717	0.011	2	3
ycaD	100	177	0.756	-0.012	2	3
pflB	288	371	0.784	-0.048	2	3
pflB	332	404	0.750	-0.018	2	3
ycaO	226	307	0.793	0.040	2	3
serC	80	173	0.777	0.033	2	3
aroA	77	153	0.755	-0.107	2	3
msbA	204	300	0.607	-0.042	2	3
mukF	77	172	0.800	-0.145	2	3
ycbB	241	313	0.710	-0.041	2	3
ycbK	0	78	0.598	0.092	2	3
pepN	395	462	0.741	-0.089	2	3
pyrD	38	118	0.795	0.015	2	3
ycbX	97	178	0.769	-0.091	2	3
pqiB	197	284	0.794	0.037	2	3
ymbA	0	77	0.779	0.065	2	3
fabA	0	78	0.761	0.024	2	3
ycbZ	161	241	0.782	-0.060	2	3
ycbZ	242	322	0.792	0.024	2	3
yccS	232	328	0.730	0.009	2	3
yccS	284	368	0.794	-0.031	2	3
helD	244	339	0.616	-0.050	2	3
appC	143	239	0.794	-0.029	2	3
rutR	0	66	0.799	-0.038	2	3
putP	151	264	0.768	-0.019	2	3
efeB	116	198	0.689	0.002	2	3
ycdX	0	69	0.615	0.009	2	3
opgC	33	120	0.245	-0.199	2	3
opgC	79	162	0.455	-0.091	2	3
opgC	122	206	0.537	0.080	2	3
waaM	0	91	0.621	0.077	2	3
waaM	30	135	0.532	-0.088	2	3
pyrC	101	181	0.544	-0.080	2	3
yceB	0	78	0.605	0.039	2	3
grxB	3	71	0.627	-0.089	2	3
rimJ	0	87	0.420	-0.098	2	3
murJ	176	267	0.732	-0.021	2	3
flgD	0	64	0.650	0.079	2	3
flgD	32	96	0.658	0.041	2	3
flgE	42	105	0.738	-0.131	2	3
flgE	75	158	0.734	-0.027	2	3
flgE	106	197	0.765	-0.034	2	3
flgG	0	69	0.560	-0.114	2	3
flgG	40	103	0.624	-0.054	2	3
flgH	0	76	0.535	0.102	2	3
flgH	34	113	0.478	0.118	2	3
rluC	70	151	0.679	-0.018	2	3
yceF	0	74	0.386	-0.070	2	3
pabC	0	87	0.791	-0.056	2	3
pabC	42	132	0.742	0.010	2	3
yceG	55	136	0.756	-0.038	2	3
holB	44	124	0.682	-0.067	2	3
ycfH	47	128	0.658	0.042	2	3
fhuE	298	378	0.730	-0.015	2	3
thiK	35	128	0.701	0.026	2	3
nagZ	6	99	0.618	-0.008	2	3
nagZ	51	140	0.740	-0.025	2	3
mfd	525	617	0.512	-0.153	2	3
mfd	573	652	0.552	-0.069	2	3
potC	0	90	0.785	-0.057	2	3
potC	49	129	0.710	0.015	2	3
purB	164	246	0.726	0.048	2	3
cohE	32	108	0.614	-0.028	2	3
minC	0	75	0.735	-0.088	2	3
minC	33	111	0.673	-0.046	2	3
ycgM	0	83	0.711	-0.036	2	3
cvrA	182	274	0.606	-0.033	2	3
cvrA	227	320	0.578	-0.003	2	3
dhaL	0	80	0.616	-0.123	2	3
dhaK	38	108	0.605	0.046	2	3
lolB	0	80	0.711	-0.115	2	3
hemA	117	202	0.800	-0.001	2	3
prfA	37	115	0.744	0.050	2	3
prfA	80	161	0.755	0.040	2	3
rssA	45	151	0.758	0.022	2	3
rssB	41	151	0.520	-0.055	2	3
galU	0	76	0.640	0.018	2	3
galU	32	110	0.618	-0.019	2	3
galU	78	151	0.701	-0.057	2	3
adhE	339	404	0.619	-0.058	2	3
tonB	0	95	0.762	0.055	2	3
trpA	0	82	0.706	-0.041	2	3
trpA	42	124	0.630	-0.024	2	3
trpC	110	199	0.768	-0.097	2	3
yciV	3	72	0.729	-0.003	2	3
yciV	39	114	0.692	0.020	2	3
yciO	0	77	0.695	-0.043	2	3
rluB	0	77	0.776	-0.055	2	3
rluB	39	132	0.753	0.035	2	3
cysB	42	104	0.771	-0.125	2	3
cysB	75	140	0.702	-0.076	2	3
acnA	340	427	0.660	-0.128	2	3
acnA	377	459	0.556	0.006	2	3
acnA	428	501	0.649	0.050	2	3
pgpB	0	95	0.710	-0.020	2	3
yciT	0	72	0.712	-0.006	2	3
yciT	30	111	0.614	0.147	2	3
gmr	231	307	0.581	-0.044	2	3
gmr	268	358	0.552	0.005	2	3
fabI	0	85	0.792	-0.030	2	3
sapC	0	72	0.799	-0.084	2	3
sapB	50	144	0.787	-0.105	2	3
sapA	136	217	0.668	-0.068	2	3
tyrR	180	281	0.793	0.117	2	3
mpaA	29	109	0.659	0.108	2	3
mppA	174	261	0.739	0.009	2	3
fnr	0	79	0.781	0.078	2	3
fnr	37	112	0.776	0.006	2	3
dbpA	158	246	0.695	0.103	2	3
ttcA	27	87	0.777	-0.078	2	3
ttcA	53	134	0.656	-0.050	2	3
ydbK	509	576	0.468	-0.065	2	3
ydbK	539	613	0.408	-0.082	2	3
ydbK	577	648	0.554	-0.018	2	3
ldhA	32	113	0.703	0.023	2	3
ldhA	65	156	0.790	0.019	2	3
azoR	0	87	0.487	-0.094	2	3
hrpA	640	712	0.683	-0.042	2	3
hrpA	678	753	0.586	0.012	2	3
aldA	128	201	0.716	-0.022	2	3
opgD	140	214	0.527	-0.071	2	3
opgD	175	252	0.662	-0.040	2	3
opgD	216	283	0.761	0.006	2	3
insQ-1	133	194	0.686	0.020	2	3
ydcP	219	300	0.740	-0.137	2	3
ydcP	259	344	0.726	-0.072	2	3
yncD	249	338	0.608	-0.015	2	3
yncD	291	368	0.707	0.013	2	3
yddE	0	80	0.775	0.108	2	3
yddE	38	116	0.728	0.083	2	3
pqqL	449	524	0.796	-0.019	2	3
glsB	4	87	0.670	-0.066	2	3
dcp	256	342	0.655	-0.046	2	3
ydfG	0	88	0.771	0.039	2	3
ydfH	29	109	0.771	0.082	2	3
speG	0	71	0.750	-0.049	2	3
dmsD	0	91	0.548	-0.085	2	3
pntB	92	187	0.794	0.047	2	3
pntB	137	240	0.713	0.021	2	3
pntA	157	246	0.698	-0.067	2	3
ydgH	74	163	0.777	-0.043	2	3
ydgI	84	177	0.672	0.123	2	3
ydgI	122	217	0.698	0.147	2	3
folM	0	77	0.646	-0.051	2	3
rstA	48	118	0.687	0.030	2	3
fumC	152	236	0.681	-0.120	2	3
fumA	151	229	0.744	-0.050	2	3
manA	116	196	0.719	-0.038	2	3
hdhA	40	126	0.597	0.004	2	3
ydgJ	51	123	0.716	-0.034	2	3
rsxD	79	179	0.769	0.055	2	3
dtpA	163	262	0.669	0.051	2	3
pdxY	0	89	0.730	-0.030	2	3
ydhJ	0	91	0.785	-0.094	2	3
ydhJ	33	125	0.790	-0.066	2	3
ydhF	0	96	0.745	0.001	2	3
ydhF	45	142	0.752	-0.008	2	3
ydhP	98	196	0.642	-0.042	2	3
mdtK	79	176	0.733	-0.058	2	3
pykF	182	255	0.773	-0.006	2	3
ynhG	40	117	0.772	-0.139	2	3
ynhG	85	150	0.757	-0.117	2	3
sufS	131	212	0.702	-0.036	2	3
sufC	0	77	0.610	0.024	2	3
sufC	41	118	0.493	-0.008	2	3
sufB	154	238	0.784	-0.052	2	3
sufB	201	272	0.798	0.040	2	3
ydiK	42	152	0.538	0.002	2	3
ppsR	53	128	0.792	0.037	2	3
aroH	73	134	0.799	-0.005	2	3
btuD	0	102	0.792	-0.042	2	3
btuE	0	81	0.778	-0.017	2	3
pheT	365	445	0.773	-0.022	2	3
ydiY	0	103	0.666	-0.094	2	3
pfkB	0	70	0.540	-0.057	2	3
yniC	0	85	0.715	-0.016	2	3
ydjN	91	197	0.626	0.013	2	3
nadE	0	65	0.756	-0.064	2	3
xthA	41	106	0.635	-0.093	2	3
gdhA	102	182	0.760	-0.043	2	3
gdhA	137	228	0.681	-0.024	2	3
yeaE	0	79	0.785	-0.006	2	3
yeaP	40	115	0.589	0.049	2	3
yeaP	73	151	0.647	0.052	2	3
yoaA	188	256	0.743	-0.064	2	3
yoaA	220	294	0.788	-0.035	2	3
pabB	173	237	0.374	0.024	2	3
sdaA	142	222	0.780	-0.012	2	3
manZ	31	108	0.787	0.035	2	3
yebT	336	421	0.734	-0.026	2	3
yebT	377	454	0.700	-0.121	2	3
yebT	423	492	0.800	-0.023	2	3
rsmF	119	197	0.714	-0.044	2	3
yebZ	46	145	0.641	-0.013	2	3
exoX	0	91	0.763	-0.061	2	3
yebE	0	83	0.664	-0.018	2	3
yebK	0	72	0.776	0.038	2	3
yebK	36	115	0.717	-0.024	2	3
ruvB	43	124	0.712	-0.104	2	3
ruvB	77	161	0.797	-0.031	2	3
ruvA	3	80	0.732	-0.064	2	3
yecD	0	82	0.716	0.064	2	3
yecE	0	82	0.642	-0.033	2	3
yecE	38	119	0.560	0.057	2	3
cmoA	0	80	0.770	-0.019	2	3
cmoA	37	119	0.756	0.046	2	3
cmoB	0	76	0.632	-0.045	2	3
cmoB	43	120	0.697	-0.027	2	3
cmoB	78	163	0.646	0.009	2	3
yecM	0	78	0.551	0.002	2	3
argS	163	239	0.796	-0.042	2	3
ftnA	0	72	0.646	-0.017	2	3
tyrP	86	203	0.736	-0.075	2	3
yecC	0	79	0.586	-0.071	2	3
dcyD	0	75	0.667	-0.109	2	3
fliY	0	103	0.735	-0.042	2	3
fliA	3	83	0.789	-0.024	2	3
fliC	153	218	0.749	-0.013	2	3
fliC	186	254	0.638	-0.048	2	3
fliF	159	233	0.672	0.083	2	3
fliF	201	272	0.653	0.069	2	3
fliG	0	77	0.654	-0.118	2	3
fliG	33	106	0.656	-0.077	2	3
fliH	0	74	0.550	0.000	2	3
fliH	40	110	0.558	0.044	2	3
fliM	53	121	0.764	-0.052	2	3
fliM	81	164	0.776	-0.095	2	3
yedI	0	90	0.643	-0.040	2	3
amn	143	208	0.792	-0.017	2	3
amn	184	245	0.684	0.045	2	3
sbcB	148	217	0.614	0.047	2	3
sbcB	181	253	0.719	-0.041	2	3
plaP	137	228	0.783	-0.042	2	3
yeeZ	55	126	0.791	-0.047	2	3
hisG	0	72	0.554	-0.072	2	3
hisG	34	109	0.644	-0.041	2	3
hisG	76	147	0.727	0.036	2	3
hisD	149	226	0.559	0.011	2	3
hisH	0	80	0.731	0.003	2	3
hisA	0	84	0.737	-0.002	2	3
hisA	48	120	0.544	0.124	2	3
hisF	0	80	0.700	-0.095	2	3
hisF	36	118	0.696	-0.007	2	3
hisI	0	71	0.733	-0.030	2	3
wbbI	0	88	0.793	0.030	2	3
rfbD	45	146	0.713	-0.019	2	3
yegH	171	253	0.540	-0.060	2	3
udk	0	85	0.654	0.037	2	3
baeR	0	75	0.776	-0.039	2	3
yegQ	89	155	0.646	-0.047	2	3
yegQ	125	198	0.656	0.032	2	3
gatD	90	170	0.783	0.042	2	3
gatC	93	199	0.674	0.088	2	3
yehT	0	92	0.648	-0.032	2	3
bglX	276	361	0.657	-0.056	2	3
bglX	315	406	0.674	-0.009	2	3
dld	239	311	0.577	0.077	2	3
pbpG	0	88	0.772	-0.088	2	3
pbpG	90	159	0.796	0.020	2	3
dusC	0	92	0.405	-0.052	2	3
cdd	0	74	0.778	-0.023	2	3
cdd	37	115	0.657	-0.054	2	3
lysP	124	223	0.790	-0.095	2	3
nfo	78	142	0.572	0.032	2	3
yeiI	74	155	0.798	-0.002	2	3
yeiR	3	72	0.329	-0.096	2	3
rtn	132	197	0.786	-0.089	2	3
rtn	165	231	0.741	-0.020	2	3
rtn	198	259	0.730	0.074	2	3
yejH	162	241	0.693	-0.088	2	3
yejH	196	278	0.776	-0.040	2	3
yejM	218	308	0.787	0.014	2	3
narP	0	92	0.692	-0.069	2	3
ada	67	150	0.657	-0.008	2	3
ada	107	183	0.672	0.075	2	3
apbE	79	149	0.796	0.074	2	3
apbE	112	180	0.727	0.035	2	3
ompC	110	184	0.765	-0.065	2	3
rcsD	335	415	0.660	-0.025	2	3
rcsD	372	458	0.736	-0.068	2	3
rcsD	416	493	0.737	-0.083	2	3
rcsC	398	486	0.731	0.114	2	3
rcsC	446	527	0.536	0.050	2	3
glpQ	36	106	0.771	-0.151	2	3
yfaY	44	135	0.789	-0.089	2	3
yfaY	89	174	0.775	-0.074	2	3
menC	0	82	0.669	-0.144	2	3
menC	40	138	0.788	-0.046	2	3
menB	0	84	0.649	-0.070	2	3
menB	45	112	0.669	-0.074	2	3
menH	31	123	0.786	0.035	2	3
alaA	75	137	0.635	0.022	2	3
alaA	109	180	0.704	0.014	2	3
alaA	145	215	0.601	0.003	2	3
yfbU	0	73	0.733	-0.073	2	3
ackA	132	202	0.738	-0.018	2	3
yfcD	0	82	0.734	-0.068	2	3
hisP	0	74	0.789	0.009	2	3
hisP	37	110	0.760	0.017	2	3
hisM	3	97	0.740	-0.129	2	3
hisJ	44	112	0.730	-0.138	2	3
argT	0	87	0.740	0.020	2	3
argT	47	118	0.632	0.018	2	3
ubiX	0	87	0.797	0.040	2	3
accD	36	123	0.794	-0.128	2	3
dedA	0	101	0.785	0.026	2	3
usg	88	168	0.702	-0.042	2	3
flk	0	70	0.752	-0.020	2	3
flk	74	142	0.749	0.017	2	3
yfcJ	80	174	0.665	-0.036	2	3
smrB	0	75	0.672	-0.100	2	3
evgA	0	72	0.749	-0.043	2	3
lpxP	0	93	0.778	-0.072	2	3
lpxP	39	142	0.708	-0.008	2	3
alaC	76	156	0.780	0.010	2	3
glk	0	90	0.793	-0.103	2	3
cysZ	0	84	0.749	-0.063	2	3
ptsI	202	279	0.415	0.021	2	3
ptsI	241	312	0.354	0.008	2	3
pdxK	0	99	0.772	-0.141	2	3
cysM	33	121	0.604	-0.043	2	3
amiA	0	69	0.795	0.023	2	3
maeB	264	352	0.652	0.010	2	3
maeB	317	392	0.701	-0.063	2	3
maeB	353	422	0.691	0.069	2	3
nudK	0	57	0.795	0.043	2	3
nudK	28	88	0.757	0.058	2	3
yfgO	45	165	0.747	-0.136	2	3
yfgC	158	232	0.655	-0.070	2	3
purM	34	134	0.785	-0.041	2	3
purM	86	177	0.777	0.010	2	3
xseA	161	225	0.792	-0.023	2	3
yfhM	802	890	0.723	-0.040	2	3
yfhM	847	927	0.636	-0.114	2	3
yfhM	891	964	0.591	0.051	2	3
sseA	0	78	0.638	-0.006	2	3
glrR	83	167	0.553	-0.015	2	3
glrR	132	214	0.699	0.082	2	3
glrK	135	216	0.789	-0.065	2	3
glrK	176	259	0.586	0.009	2	3
purL	588	657	0.686	-0.061	2	3
purL	629	699	0.754	0.002	2	3
purL	658	734	0.748	0.065	2	3
yfhH	0	81	0.743	0.021	2	3
rnc	34	108	0.517	0.035	2	3
rseB	0	85	0.711	0.038	2	3
rseB	50	123	0.712	0.046	2	3
rpoE	0	83	0.785	-0.071	2	3
srmB	108	192	0.796	0.001	2	3
srmB	153	228	0.662	-0.007	2	3
ung	0	73	0.776	-0.072	2	3
ung	42	110	0.694	0.019	2	3
yfiP	0	76	0.677	-0.011	2	3
clpB	326	402	0.702	-0.029	2	3
clpB	403	475	0.752	0.003	2	3
yfiH	0	86	0.799	-0.023	2	3
pheA	37	114	0.796	-0.036	2	3
pheA	115	196	0.783	0.015	2	3
tyrA	44	139	0.738	-0.046	2	3
tyrA	91	187	0.744	-0.024	2	3
aroF	66	138	0.795	-0.074	2	3
intA	147	218	0.674	0.016	2	3
nrdE	231	305	0.773	-0.045	2	3
nrdE	271	346	0.754	-0.045	2	3
ygaY	36	110	0.762	-0.004	2	3
ygaY	80	157	0.559	0.016	2	3
ygaY	112	204	0.569	0.109	2	3
mprA	0	73	0.799	-0.040	2	3
emrB	113	197	0.787	-0.089	2	3
emrB	152	239	0.670	-0.095	2	3
gshA	124	203	0.787	-0.063	2	3
mltB	85	165	0.724	-0.007	2	3
srlR	39	108	0.664	0.017	2	3
mutS	313	392	0.683	0.078	2	3
mutS	356	436	0.732	0.078	2	3
mutS	393	481	0.782	0.072	2	3
ygbI	41	120	0.800	0.010	2	3
truD	39	138	0.762	-0.017	2	3
truD	73	175	0.770	0.016	2	3
cysD	0	74	0.714	-0.064	2	3
cysD	33	113	0.767	0.043	2	3
cysH	31	104	0.718	0.096	2	3
cysI	186	270	0.705	0.015	2	3
cysJ	189	266	0.580	-0.068	2	3
rlmD	67	144	0.715	0.008	2	3
rlmD	109	178	0.752	-0.020	2	3
barA	366	438	0.725	-0.031	2	3
queF	76	144	0.587	0.078	2	3
sdaB	118	195	0.705	0.005	2	3
sdaB	166	244	0.794	-0.008	2	3
ygdG	55	126	0.798	0.056	2	3
gcvA	76	158	0.740	-0.057	2	3
csdA	41	114	0.773	-0.017	2	3
mltA	115	193	0.683	-0.062	2	3
amiC	87	174	0.754	-0.085	2	3
recD	245	332	0.732	0.003	2	3
recB	532	613	0.742	-0.070	2	3
lgt	0	90	0.786	0.025	2	3
lgt	49	142	0.649	0.013	2	3
tas	79	142	0.770	-0.054	2	3
tas	105	175	0.780	0.018	2	3
lplT	98	186	0.545	-0.072	2	3
galR	41	111	0.748	0.040	2	3
galR	76	147	0.767	-0.006	2	3
yqeG	149	216	0.792	0.018	2	3
recJ	156	244	0.743	-0.033	2	3
recJ	195	282	0.684	-0.009	2	3
xerD	48	135	0.790	0.003	2	3
ygfZ	0	84	0.718	-0.039	2	3
ygfZ	40	118	0.718	-0.084	2	3
ygfZ	88	160	0.745	-0.034	2	3
gcvT	31	112	0.797	0.029	2	3
ubiH	100	183	0.718	-0.061	2	3
argP	76	144	0.763	0.029	2	3
yggC	3	73	0.698	-0.003	2	3
yggC	42	114	0.673	0.028	2	3
galP	83	173	0.742	-0.028	2	3
gshB	0	67	0.756	0.036	2	3
gshB	36	111	0.696	0.051	2	3
gshB	69	156	0.669	0.034	2	3
yqgE	0	84	0.788	-0.010	2	3
rdgB	0	89	0.757	-0.003	2	3
yggW	38	115	0.715	-0.016	2	3
yggW	79	158	0.730	-0.003	2	3
mltC	76	152	0.766	-0.030	2	3
speC	318	397	0.746	-0.081	2	3
yghJ	756	831	0.729	-0.066	2	3
yghJ	799	878	0.505	-0.059	2	3
yghU	0	74	0.722	0.034	2	3
yghU	32	109	0.541	0.034	2	3
yqhD	72	145	0.704	-0.052	2	3
yqhD	110	198	0.721	-0.056	2	3
hldE	139	229	0.792	-0.039	2	3
ygiF	88	168	0.799	-0.001	2	3
bacA	0	88	0.793	0.041	2	3
plsY	0	91	0.735	0.009	2	3
yqjI	0	76	0.697	-0.000	2	3
ebgR	71	140	0.791	-0.105	2	3
ebgR	105	170	0.742	0.019	2	3
rlmG	121	202	0.701	0.070	2	3
sstT	132	222	0.788	0.069	2	3
yhaM	138	229	0.760	-0.031	2	3
yraQ	39	133	0.765	0.050	2	3
yraQ	96	166	0.777	-0.038	2	3
yhbW	77	147	0.582	-0.085	2	3
argG	90	165	0.728	-0.091	2	3
argG	129	203	0.787	-0.064	2	3
argG	167	239	0.781	0.011	2	3
folP	39	118	0.682	-0.180	2	3
dacB	87	159	0.751	0.040	2	3
dacB	124	194	0.780	0.021	2	3
mtgA	0	119	0.686	0.068	2	3
arcB	338	404	0.779	0.026	2	3
arcB	373	436	0.689	0.046	2	3
yhcM	97	167	0.781	-0.084	2	3
degQ	119	201	0.716	-0.084	2	3
degQ	164	246	0.747	0.042	2	3
degS	64	133	0.727	-0.076	2	3
degS	99	177	0.750	-0.001	2	3
mdh	82	162	0.648	-0.039	2	3
aaeR	79	157	0.574	-0.037	2	3
yhdP	566	662	0.756	-0.025	2	3
rng	132	226	0.689	0.023	2	3
rng	191	263	0.720	0.077	2	3
csrD	263	352	0.777	0.015	2	3
acuI	0	71	0.717	-0.133	2	3
acuI	37	118	0.741	-0.014	2	3
acuI	72	156	0.529	0.013	2	3
panF	96	186	0.795	-0.060	2	3
panF	150	240	0.799	0.035	2	3
trkA	125	218	0.691	-0.144	2	3
rpsC	46	113	0.737	0.092	2	3
fusA	290	389	0.732	0.024	2	3
rpsG	0	82	0.723	0.016	2	3
yheS	281	344	0.746	0.030	2	3
yhfK	226	308	0.793	-0.124	2	3
yhfK	311	394	0.748	-0.046	2	3
argD	78	171	0.569	-0.012	2	3
argD	118	207	0.476	0.087	2	3
tsgA	129	203	0.701	0.019	2	3
cysG	100	179	0.767	-0.064	2	3
cysG	142	218	0.756	-0.040	2	3
frlR	0	69	0.673	-0.156	2	3
frlR	33	108	0.607	-0.157	2	3
dam	46	142	0.702	0.055	2	3
hslO	0	77	0.702	-0.015	2	3
hslO	37	106	0.771	-0.051	2	3
yhgF	280	332	0.770	-0.042	2	3
yhgF	333	409	0.799	-0.015	2	3
feoB	303	378	0.561	0.030	2	3
feoB	340	425	0.778	0.009	2	3
malQ	262	333	0.678	0.061	2	3
malQ	299	361	0.626	0.038	2	3
malT	423	497	0.714	-0.024	2	3
glgP	340	439	0.746	-0.027	2	3
glgA	90	177	0.784	-0.066	2	3
glgA	134	221	0.649	-0.052	2	3
glgX	291	363	0.763	0.089	2	3
glgB	247	340	0.792	-0.082	2	3
glgB	296	377	0.699	-0.062	2	3
yhgN	0	84	0.750	-0.029	2	3
gntU	108	206	0.776	-0.042	2	3
gntK	3	79	0.769	-0.008	2	3
ugpQ	0	76	0.745	-0.142	2	3
ugpQ	41	113	0.769	0.017	2	3
yhhN	0	100	0.731	-0.001	2	3
yhhS	77	167	0.698	-0.083	2	3
yhhS	116	209	0.750	-0.001	2	3
acpT	0	78	0.799	0.044	2	3
yhhJ	96	178	0.799	-0.028	2	3
rsmJ	3	88	0.788	0.001	2	3
rlmJ	68	138	0.789	-0.013	2	3
gadW	0	78	0.713	-0.068	2	3
yhjJ	206	273	0.700	0.004	2	3
bcsC	554	639	0.718	-0.082	2	3
bcsB	283	360	0.670	-0.093	2	3
bcsB	333	402	0.762	-0.007	2	3
bcsA	333	408	0.796	-0.035	2	3
bcsE	135	201	0.727	-0.130	2	3
bcsE	164	239	0.615	-0.057	2	3
yhjV	62	162	0.770	-0.052	2	3
yhjV	116	207	0.530	0.091	2	3
eptB	179	278	0.701	0.066	2	3
yhjX	82	179	0.439	-0.061	2	3
bisC	290	379	0.682	-0.013	2	3
bisC	340	421	0.782	0.068	2	3
ghrB	0	70	0.724	-0.069	2	3
bax	48	120	0.776	0.010	2	3
selB	264	340	0.504	-0.024	2	3
selA	81	168	0.626	-0.092	2	3
selA	131	216	0.755	0.010	2	3
mtlD	51	132	0.764	-0.058	2	3
mtlD	91	176	0.653	0.001	2	3
lldP	165	271	0.787	-0.053	2	3
lldR	48	125	0.789	-0.049	2	3
lldD	121	201	0.783	-0.116	2	3
secB	0	62	0.795	0.022	2	3
waaF	51	126	0.674	0.038	2	3
waaF	85	166	0.668	0.005	2	3
waaZ	37	108	0.708	-0.091	2	3
waaY	0	74	0.597	-0.089	2	3
waaB	89	178	0.747	0.024	2	3
waaP	0	83	0.786	-0.014	2	3
waaP	44	128	0.710	0.020	2	3
waaG	60	139	0.709	-0.081	2	3
waaG	96	179	0.584	-0.009	2	3
waaQ	77	153	0.779	0.009	2	3
yicG	0	96	0.519	-0.116	2	3
ade	167	262	0.613	-0.154	2	3
ade	211	298	0.680	-0.012	2	3
uhpA	0	82	0.433	-0.015	2	3
yidR	73	153	0.590	-0.069	2	3
recF	76	159	0.750	0.033	2	3
phoU	36	116	0.719	-0.068	2	3
atpG	64	140	0.779	-0.007	2	3
rbsC	87	156	0.735	-0.037	2	3
rbsB	76	149	0.800	-0.035	2	3
hdfR	4	84	0.731	0.008	2	3
hdfR	43	120	0.740	0.049	2	3
ilvE	0	90	0.767	-0.131	2	3
ilvE	42	135	0.688	-0.088	2	3
ilvD	250	332	0.782	-0.011	2	3
ilvA	117	199	0.726	-0.087	2	3
ilvY	42	114	0.776	-0.085	2	3
ilvC	162	242	0.779	-0.019	2	3
rep	245	332	0.742	0.042	2	3
wzyE	110	217	0.749	0.010	2	3
wecG	25	118	0.657	0.024	2	3
cyaA	399	482	0.692	-0.074	2	3
corA	71	147	0.782	0.022	2	3
rhtC	0	96	0.771	0.008	2	3
pldB	81	176	0.788	-0.008	2	3
yigM	45	154	0.730	-0.007	2	3
metE	340	408	0.389	0.096	2	3
tatC	36	128	0.789	0.058	2	3
rfaH	0	69	0.778	-0.047	2	3
mobA	3	89	0.639	-0.140	2	3
yihA	3	78	0.779	-0.023	2	3
yihI	0	58	0.754	-0.047	2	3
hemN	112	189	0.771	-0.073	2	3
typA	251	338	0.690	0.016	2	3
yihW	33	112	0.560	-0.020	2	3
fdoG	510	579	0.795	-0.058	2	3
fdhD	3	64	0.743	-0.019	2	3
fdhD	28	110	0.761	0.101	2	3
cpxA	96	178	0.706	-0.053	2	3
glpX	37	112	0.793	0.108	2	3
glpX	80	148	0.611	0.053	2	3
glpK	142	209	0.751	-0.011	2	3
glpK	171	246	0.770	-0.040	2	3
menA	65	150	0.674	-0.035	2	3
cytR	33	98	0.749	-0.098	2	3
metB	78	150	0.721	0.043	2	3
katG	247	337	0.712	-0.042	2	3
katG	287	385	0.735	0.070	2	3
yijE	0	84	0.780	-0.034	2	3
yijE	33	123	0.680	0.015	2	3
ppc	330	394	0.675	-0.187	2	3
argE	34	97	0.797	-0.109	2	3
rrsB	131	205	0.716	-0.144	2	3
rrsB	174	252	0.738	-0.067	2	3
rrlB	400	471	0.573	0.105	2	3
rrlB	435	506	0.365	0.114	2	3
rrlB	474	541	0.670	0.003	2	3
coaA	0	73	0.668	-0.031	2	3
coaA	35	114	0.671	-0.098	2	3
nfi	0	76	0.755	-0.045	2	3
yjaG	0	80	0.692	-0.054	2	3
purD	100	180	0.652	0.019	2	3
purD	133	213	0.710	0.011	2	3
purH	163	246	0.589	-0.043	2	3
purH	207	282	0.626	-0.010	2	3
metH	554	639	0.729	-0.040	2	3
metH	591	670	0.788	0.039	2	3
yjbB	137	220	0.634	-0.060	2	3
yjbB	183	272	0.627	-0.086	2	3
rluF	0	68	0.777	0.028	2	3
rluF	35	111	0.620	-0.056	2	3
rluF	70	146	0.507	-0.060	2	3
lysC	146	218	0.747	0.009	2	3
pgi	214	293	0.790	0.040	2	3
dinF	91	177	0.728	-0.055	2	3
dinF	125	240	0.756	0.015	2	3
dusA	82	172	0.660	-0.028	2	3
qorA	0	71	0.419	-0.074	2	3
qorA	36	106	0.507	-0.084	2	3
dnaB	97	190	0.767	-0.039	2	3
dnaB	152	230	0.718	-0.044	2	3
yjcD	129	237	0.628	-0.057	2	3
yjcE	129	230	0.717	-0.009	2	3
yjcO	0	76	0.555	-0.008	2	3
yjcO	46	112	0.522	0.093	2	3
rpiR	0	82	0.677	-0.023	2	3
aspA	192	261	0.520	0.006	2	3
efp	0	83	0.775	-0.095	2	3
frdB	0	73	0.557	0.088	2	3
frdB	43	110	0.315	0.110	2	3
frdA	193	278	0.772	-0.119	2	3
epmA	0	73	0.585	-0.096	2	3
mscM	470	541	0.798	-0.062	2	3
mscM	504	589	0.710	-0.007	2	3
orn	0	81	0.681	0.001	2	3
nnr	146	243	0.786	-0.090	2	3
rnr	319	401	0.772	-0.034	2	3
rnr	357	445	0.715	-0.086	2	3
cycA	137	241	0.556	-0.063	2	3
mpl	97	177	0.752	-0.001	2	3
treC	196	270	0.796	-0.008	2	3
intB	75	156	0.707	-0.064	2	3
intB	121	198	0.772	-0.012	2	3
insG-1	84	154	0.524	0.020	2	3
insG-1	121	207	0.612	-0.060	2	3
fecC	41	132	0.772	-0.014	2	3
fecB	0	88	0.713	0.052	2	3
fimE	3	93	0.478	-0.043	2	3
uxuA	127	203	0.389	0.022	2	3
iadA	94	171	0.769	-0.048	2	3
iadA	127	208	0.663	-0.003	2	3
yjjG	0	95	0.631	0.094	2	3
osmY	0	79	0.582	-0.083	2	3
yjjV	45	122	0.660	-0.075	2	3
deoA	121	200	0.799	-0.118	2	3
deoA	156	237	0.623	-0.081	2	3
ytjB	0	99	0.473	-0.007	2	3
serB	40	145	0.774	-0.058	2	3
slt	240	314	0.787	-0.051	2	3
thrA	571	659	0.741	-0.072	3	4
thrA	613	709	0.777	-0.013	3	4
mog	0	85	0.774	-0.051	3	4
yaaH	0	78	0.742	-0.030	3	4
insL1-1	162	246	0.796	0.006	3	4
insB1-1	39	107	0.745	0.110	3	4
ileS	663	729	0.696	-0.166	3	4
ileS	698	766	0.703	-0.116	3	4
lspA	0	92	0.537	0.000	3	4
carA	208	283	0.572	-0.021	3	4
carA	250	315	0.710	-0.108	3	4
carB	776	864	0.793	-0.144	3	4
yabP	40	128	0.631	-0.018	3	4
yabP	82	168	0.766	-0.020	3	4
yabP	129	205	0.750	0.012	3	4
rluA	0	80	0.707	-0.133	3	4
rluA	33	127	0.720	-0.108	3	4
rluA	81	166	0.729	-0.099	3	4
rapA	697	777	0.784	0.003	3	4
thiP	341	429	0.676	-0.010	3	4
thiB	128	214	0.753	-0.099	3	4
thiB	173	254	0.717	-0.082	3	4
setA	158	249	0.659	-0.091	3	4
setA	211	307	0.680	0.001	3	4
cra	206	276	0.784	0.037	3	4
ftsL	0	72	0.639	-0.100	3	4
murF	229	329	0.780	-0.061	3	4
mutT	0	73	0.731	0.029	3	4
zapD	34	110	0.797	-0.023	3	4
ampE	99	199	0.651	-0.183	3	4
speD	79	150	0.745	-0.007	3	4
speD	121	192	0.717	-0.070	3	4
speE	162	235	0.638	-0.060	3	4
cueO	286	368	0.766	0.008	3	4
cueO	328	408	0.706	0.115	3	4
yadH	91	178	0.480	-0.063	3	4
sfsA	76	157	0.711	-0.026	3	4
ligT	0	76	0.775	0.028	3	4
ligT	43	110	0.772	-0.031	3	4
mrcB	564	651	0.795	-0.039	3	4
mrcB	608	702	0.728	0.053	3	4
fhuC	123	204	0.756	0.008	3	4
yadS	0	107	0.728	0.022	3	4
yadS	49	150	0.787	0.033	3	4
degP	324	403	0.742	0.007	3	4
glnD	601	658	0.725	-0.098	3	4
glnD	632	693	0.726	-0.032	3	4
glnD	659	739	0.729	-0.061	3	4
pyrH	77	183	0.763	0.051	3	4
dxr	198	270	0.778	-0.015	3	4
cdsA	115	230	0.741	0.015	3	4
skp	49	119	0.651	-0.008	3	4
lpxB	219	312	0.645	0.109	3	4
dnaE	855	938	0.793	0.036	3	4
yaeQ	43	109	0.709	-0.038	3	4
arfB	0	93	0.763	0.001	3	4
proS	405	484	0.723	0.019	3	4
rcsF	0	82	0.704	-0.025	3	4
metQ	85	161	0.771	0.011	3	4
metQ	125	200	0.769	-0.007	3	4
metN	198	273	0.789	0.015	3	4
dkgB	100	172	0.547	-0.138	3	4
dkgB	130	203	0.583	-0.021	3	4
yafD	117	194	0.782	-0.063	3	4
yafE	0	83	0.725	-0.025	3	4
yafE	42	122	0.710	-0.080	3	4
rnhA	0	90	0.772	-0.033	3	4
dnaQ	36	110	0.761	0.011	3	4
yafV	97	182	0.731	0.030	3	4
pepD	308	401	0.799	-0.074	3	4
yagI	45	114	0.780	-0.030	3	4
yagU	0	86	0.780	-0.028	3	4
yagU	30	136	0.788	0.011	3	4
insF1-1	83	161	0.757	0.056	3	4
betA	322	388	0.698	-0.101	3	4
betA	358	430	0.745	-0.128	3	4
betI	70	145	0.745	-0.067	3	4
yahA	136	196	0.735	-0.076	3	4
yahA	165	247	0.679	-0.092	3	4
yahA	197	282	0.541	0.075	3	4
codA	259	327	0.767	-0.058	3	4
yaiL	0	64	0.482	-0.157	3	4
yaiL	34	103	0.678	-0.073	3	4
insF1-2	83	161	0.757	0.056	3	4
ampH	196	273	0.713	-0.008	3	4
ampH	232	318	0.522	0.071	3	4
sbmA	221	311	0.800	-0.054	3	4
yaiW	216	300	0.739	0.069	3	4
rdgC	85	168	0.689	-0.041	3	4
rdgC	169	241	0.800	0.006	3	4
sbcC	786	856	0.699	-0.173	3	4
sbcC	821	884	0.623	-0.108	3	4
phoB	85	168	0.669	-0.089	3	4
brnQ	222	310	0.767	-0.057	3	4
brnQ	268	363	0.775	-0.006	3	4
proY	216	296	0.599	-0.055	3	4
proY	255	353	0.734	-0.074	3	4
malZ	427	505	0.772	-0.047	3	4
acpH	0	84	0.650	-0.050	3	4
acpH	41	126	0.675	-0.045	3	4
tsx	77	151	0.733	-0.029	3	4
dxs	426	510	0.782	0.020	3	4
ispA	157	230	0.733	-0.011	3	4
yajL	0	83	0.740	-0.085	3	4
yajL	45	116	0.786	0.000	3	4
panE	92	171	0.543	-0.038	3	4
panE	139	210	0.746	-0.060	3	4
yajG	0	72	0.793	-0.044	3	4
yajG	76	148	0.752	-0.067	3	4
tig	270	362	0.771	-0.031	3	4
cof	89	171	0.759	-0.026	3	4
cof	124	216	0.787	0.018	3	4
ybaO	0	80	0.785	0.006	3	4
mdlA	389	498	0.769	0.001	3	4
tesB	80	175	0.650	0.005	3	4
tesB	140	216	0.725	-0.007	3	4
ylaB	337	413	0.693	-0.073	3	4
mscK	821	895	0.737	-0.033	3	4
priC	3	76	0.699	-0.050	3	4
priC	36	120	0.313	-0.053	3	4
dnaX	439	522	0.691	-0.058	3	4
ybaB	0	73	0.737	0.041	3	4
hemH	162	250	0.781	0.036	3	4
gsk	264	351	0.746	-0.022	3	4
ybaL	319	417	0.796	-0.055	3	4
ybaL	377	462	0.780	-0.023	3	4
ybaK	0	61	0.559	-0.098	3	4
ybaK	30	101	0.605	-0.043	3	4
ybaQ	0	63	0.756	-0.092	3	4
copA	574	672	0.653	-0.060	3	4
qmcA	95	183	0.778	-0.046	3	4
qmcA	134	223	0.735	0.003	3	4
ybbO	77	165	0.787	-0.019	3	4
ybbO	112	209	0.579	0.017	3	4
ybbA	39	119	0.749	-0.056	3	4
ybbA	78	169	0.718	-0.049	3	4
purK	173	252	0.729	-0.071	3	4
purK	210	286	0.763	-0.016	3	4
ppiB	38	107	0.791	0.007	3	4
cysS	284	358	0.784	0.094	3	4
cysS	325	390	0.774	0.098	3	4
insF1-3	83	161	0.757	0.056	3	4
cusS	280	353	0.795	-0.046	3	4
ybdG	189	268	0.747	-0.169	3	4
ybdG	223	301	0.698	-0.051	3	4
nfsB	0	70	0.740	0.101	3	4
nfsB	103	169	0.703	0.069	3	4
insL1-2	162	246	0.796	0.006	3	4
entD	0	81	0.722	0.021	3	4
entD	31	117	0.717	-0.028	3	4
entF	1016	1100	0.717	0.013	3	4
entF	1066	1136	0.792	0.053	3	4
fepC	78	154	0.649	-0.103	3	4
fepC	116	199	0.689	0.057	3	4
fepG	144	244	0.615	0.014	3	4
entS	175	279	0.743	0.033	3	4
fepB	115	180	0.658	-0.129	3	4
fepB	151	222	0.793	-0.073	3	4
entC	239	313	0.797	-0.084	3	4
ahpF	301	382	0.780	0.010	3	4
rnk	0	67	0.614	-0.175	3	4
cobC	44	115	0.781	-0.029	3	4
holA	131	203	0.752	0.032	3	4
gltI	104	180	0.760	-0.029	3	4
gltI	145	224	0.488	-0.017	3	4
ybeY	0	84	0.762	-0.008	3	4
ybeZ	142	221	0.705	-0.002	3	4
ybeZ	181	256	0.720	-0.052	3	4
miaB	268	344	0.791	0.007	3	4
ubiF	164	253	0.784	-0.055	3	4
asnB	306	388	0.627	-0.145	3	4
asnB	346	428	0.576	-0.092	3	4
nagC	251	323	0.785	0.078	3	4
ybfF	32	106	0.458	-0.120	3	4
ybfF	65	139	0.545	-0.151	3	4
ybfF	108	182	0.743	0.003	3	4
ybgI	30	107	0.703	-0.038	3	4
nei	112	188	0.755	0.048	3	4
sdhA	380	453	0.787	-0.034	3	4
sdhA	417	476	0.799	-0.075	3	4
sucD	143	223	0.788	-0.019	3	4
tolA	285	354	0.544	0.086	3	4
ybgF	86	162	0.755	-0.018	3	4
aroG	137	222	0.741	-0.106	3	4
aroG	186	269	0.753	-0.036	3	4
galK	150	224	0.720	-0.001	3	4
modF	281	353	0.665	-0.061	3	4
modF	315	390	0.617	-0.028	3	4
modE	99	178	0.796	-0.089	3	4
modB	41	146	0.799	-0.130	3	4
pgl	117	209	0.799	0.019	3	4
pgl	165	252	0.631	0.128	3	4
ybhC	191	275	0.679	-0.061	3	4
ybhC	232	312	0.754	0.043	3	4
ybhB	0	82	0.630	0.020	3	4
uvrB	495	574	0.704	0.029	3	4
moaB	40	122	0.735	0.009	3	4
moaC	0	69	0.790	0.044	3	4
moaC	34	111	0.588	0.059	3	4
dinG	457	541	0.595	0.024	3	4
dinG	498	578	0.771	0.056	3	4
dinG	542	615	0.750	0.035	3	4
ybiB	117	205	0.762	-0.004	3	4
ybiB	170	234	0.788	0.037	3	4
ybiC	208	291	0.727	-0.024	3	4
ybiX	38	114	0.731	0.037	3	4
ybiX	74	143	0.721	-0.018	3	4
fiu	569	652	0.767	-0.014	3	4
glnQ	38	121	0.710	-0.105	3	4
glnQ	74	154	0.738	-0.072	3	4
glnH	91	183	0.749	-0.022	3	4
dps	0	67	0.754	-0.132	3	4
dps	34	100	0.704	-0.094	3	4
ybiP	274	350	0.598	-0.094	3	4
ybiR	180	291	0.798	0.036	3	4
ybiT	349	440	0.739	0.027	3	4
ybiV	68	147	0.760	-0.067	3	4
ybiV	103	196	0.641	-0.049	3	4
moeA	175	256	0.725	-0.075	3	4
moeA	217	304	0.772	0.003	3	4
gsiB	307	379	0.762	-0.125	3	4
gstB	41	119	0.724	-0.030	3	4
ybjG	43	154	0.684	-0.017	3	4
ybjI	116	203	0.664	-0.089	3	4
ybjJ	240	335	0.647	-0.007	3	4
ybjL	357	446	0.787	-0.060	3	4
rimK	89	164	0.692	-0.124	3	4
rimK	127	202	0.684	-0.077	3	4
rlmC	165	242	0.785	-0.099	3	4
rlmC	207	285	0.735	-0.088	3	4
artI	49	119	0.777	0.009	3	4
artP	42	123	0.742	-0.026	3	4
artP	83	167	0.780	-0.018	3	4
amiD	58	132	0.696	-0.027	3	4
amiD	97	173	0.723	0.022	3	4
ltaE	154	228	0.709	-0.003	3	4
cydC	352	464	0.643	-0.013	3	4
cydD	386	478	0.746	0.048	3	4
trxB	175	252	0.713	-0.049	3	4
ftsK	1020	1096	0.777	-0.092	3	4
lolA	0	74	0.668	-0.067	3	4
lolA	34	110	0.705	0.006	3	4
rarA	293	363	0.794	0.113	3	4
ycaD	180	273	0.747	0.062	3	4
pflB	521	598	0.735	-0.112	3	4
pflB	569	638	0.796	-0.088	3	4
ycaO	423	502	0.759	-0.001	3	4
serC	130	209	0.632	-0.091	3	4
ihfB	0	60	0.767	0.061	3	4
msbA	389	487	0.753	0.043	3	4
ycaQ	199	291	0.800	-0.063	3	4
ycaQ	248	326	0.728	0.013	3	4
mukE	85	166	0.674	-0.043	3	4
mukB	1144	1223	0.741	-0.023	3	4
mukB	1187	1252	0.749	-0.002	3	4
pncB	187	273	0.794	0.028	3	4
pepN	593	676	0.789	-0.103	3	4
pepN	678	753	0.733	0.050	3	4
zapC	40	124	0.760	-0.009	3	4
ycbX	179	259	0.646	-0.003	3	4
ycbX	218	293	0.795	-0.020	3	4
ycbZ	414	498	0.745	0.027	3	4
matP	0	80	0.689	-0.069	3	4
ompA	193	281	0.752	-0.019	3	4
sulA	0	78	0.783	-0.087	3	4
yccF	0	105	0.687	-0.096	3	4
helD	423	507	0.775	-0.047	3	4
helD	463	543	0.597	-0.001	3	4
helD	513	588	0.456	0.095	3	4
mgsA	0	70	0.732	-0.024	3	4
yccU	0	71	0.483	-0.044	3	4
appC	291	373	0.796	0.009	3	4
appC	332	431	0.720	0.069	3	4
cbpA	137	217	0.651	-0.086	3	4
rutR	0	66	0.768	-0.040	3	4
rutR	69	154	0.646	-0.003	3	4
putA	1018	1092	0.469	-0.049	3	4
putA	1059	1132	0.676	0.038	3	4
putP	265	343	0.667	-0.034	3	4
putP	311	385	0.702	0.061	3	4
efeO	165	247	0.789	-0.061	3	4
insF1-4	83	161	0.757	0.056	3	4
ghrA	115	217	0.726	-0.111	3	4
ghrA	166	247	0.499	-0.024	3	4
ycdY	0	86	0.716	0.031	3	4
ymdB	0	95	0.734	-0.027	3	4
opgC	164	252	0.431	-0.168	3	4
opgC	211	293	0.646	-0.048	3	4
opgH	570	670	0.711	-0.034	3	4
waaM	177	250	0.768	-0.014	3	4
pyrC	183	262	0.788	0.049	3	4
grxB	38	106	0.785	-0.070	3	4
grxB	72	136	0.635	-0.094	3	4
grxB	107	168	0.466	-0.018	3	4
rimJ	0	87	0.746	0.029	3	4
rimJ	41	127	0.795	-0.005	3	4
yceM	131	220	0.626	-0.117	3	4
murJ	270	359	0.563	-0.035	3	4
murJ	318	392	0.744	-0.051	3	4
flgC	0	85	0.738	-0.023	3	4
flgE	235	318	0.777	0.010	3	4
flgF	68	154	0.676	-0.059	3	4
flgF	106	191	0.694	-0.064	3	4
plsX	208	293	0.786	-0.047	3	4
pabC	89	183	0.687	-0.016	3	4
pabC	134	217	0.583	-0.007	3	4
yceG	105	180	0.664	-0.015	3	4
tmk	0	86	0.702	-0.079	3	4
tmk	46	132	0.611	0.013	3	4
holB	205	274	0.797	0.010	3	4
fhuE	511	590	0.781	-0.097	3	4
hinT	4	77	0.689	0.062	3	4
lpoB	88	142	0.717	-0.032	3	4
thiK	76	172	0.640	-0.009	3	4
nagZ	190	283	0.656	0.129	3	4
ycfP	0	79	0.765	-0.075	3	4
ycfP	44	118	0.658	-0.018	3	4
ycfQ	0	67	0.735	-0.036	3	4
ycfQ	31	109	0.734	-0.042	3	4
ycfQ	68	149	0.557	-0.000	3	4
mfd	839	925	0.625	-0.127	3	4
mfd	879	959	0.715	-0.111	3	4
mfd	927	1003	0.731	-0.017	3	4
nagK	102	202	0.759	-0.000	3	4
ycfD	203	274	0.761	0.066	3	4
ycfD	238	310	0.742	-0.024	3	4
nudJ	0	89	0.780	-0.015	3	4
rluE	34	100	0.773	-0.015	3	4
cohE	32	108	0.633	-0.010	3	4
cohE	78	153	0.624	-0.026	3	4
minD	52	132	0.788	-0.129	3	4
minD	88	183	0.627	-0.040	3	4
pliG	0	80	0.786	-0.012	3	4
ycgM	40	120	0.796	-0.032	3	4
dsbB	0	100	0.744	0.089	3	4
dadA	214	297	0.679	-0.140	3	4
dadA	260	338	0.795	-0.069	3	4
dadX	158	248	0.707	0.048	3	4
dhaL	0	80	0.671	-0.005	3	4
dhaL	37	121	0.740	0.010	3	4
dhaL	83	159	0.710	-0.001	3	4
pth	46	130	0.773	0.042	3	4
ispE	79	166	0.778	0.002	3	4
ispE	120	208	0.748	-0.051	3	4
lolB	81	148	0.673	0.073	3	4
prfA	165	241	0.621	-0.058	3	4
prfA	196	271	0.559	0.036	3	4
chaA	178	275	0.765	-0.020	3	4
narL	75	160	0.714	0.065	3	4
purU	73	153	0.790	0.003	3	4
rssA	97	205	0.595	-0.016	3	4
galU	112	193	0.800	-0.020	3	4
galU	154	229	0.675	-0.023	3	4
tdk	0	77	0.656	-0.113	3	4
adhE	623	709	0.782	-0.035	3	4
yciC	86	177	0.790	-0.049	3	4
trpA	86	167	0.549	-0.050	3	4
trpA	125	200	0.596	-0.039	3	4
yciV	143	223	0.772	-0.113	3	4
yciO	0	77	0.773	-0.066	3	4
sohB	214	268	0.758	-0.029	3	4
topA	618	703	0.791	-0.004	3	4
topA	667	737	0.722	-0.031	3	4
cysB	105	177	0.687	-0.066	3	4
cysB	141	212	0.665	-0.055	3	4
cysB	178	251	0.791	-0.032	3	4
acnA	637	721	0.527	0.023	3	4
acnA	680	767	0.514	0.073	3	4
pyrF	98	183	0.792	-0.011	3	4
yciH	0	70	0.798	-0.004	3	4
yciT	113	189	0.675	-0.077	3	4
gmr	439	517	0.791	-0.032	3	4
gmr	480	564	0.666	0.017	3	4
rnb	408	492	0.751	0.022	3	4
rnb	446	523	0.756	0.068	3	4
sapF	83	163	0.683	-0.127	3	4
sapF	121	201	0.625	-0.027	3	4
sapD	178	268	0.749	-0.032	3	4
sapA	362	435	0.742	0.012	3	4
tyrR	283	364	0.774	-0.032	3	4
tyrR	322	397	0.775	-0.037	3	4
mpaA	29	109	0.756	-0.076	3	4
mpaA	63	155	0.751	-0.031	3	4
mppA	301	376	0.612	-0.019	3	4
mppA	337	421	0.662	-0.068	3	4
mppA	377	457	0.764	-0.009	3	4
uspE	122	191	0.756	-0.022	3	4
ttcA	91	174	0.611	-0.072	3	4
ttcA	135	211	0.742	-0.089	3	4
ttcA	177	251	0.781	-0.002	3	4
ydbK	897	972	0.653	0.056	3	4
ldhA	115	194	0.576	-0.045	3	4
ldhA	157	236	0.709	-0.024	3	4
hrpA	992	1066	0.776	-0.022	3	4
aldA	242	328	0.759	-0.018	3	4
aldA	286	375	0.781	-0.025	3	4
cybB	33	125	0.684	-0.108	3	4
insQ-1	166	235	0.657	-0.022	3	4
insQ-1	195	272	0.737	-0.042	3	4
insQ-1	240	309	0.558	0.006	3	4
ydcP	433	517	0.664	0.008	3	4
ydcP	470	559	0.628	0.032	3	4
ydcR	238	325	0.631	-0.145	3	4
ydcR	271	359	0.362	-0.056	3	4
ydcR	326	390	0.197	-0.049	3	4
yncD	486	565	0.768	-0.057	3	4
yncD	525	601	0.635	-0.045	3	4
yncE	219	292	0.617	-0.038	3	4
yddE	82	158	0.744	-0.093	3	4
yddE	160	238	0.769	0.032	3	4
adhP	130	222	0.779	-0.048	3	4
adhP	175	266	0.700	0.020	3	4
osmC	0	68	0.352	-0.070	3	4
pqqL	710	784	0.697	0.066	3	4
yneG	0	82	0.727	-0.025	3	4
glsB	90	178	0.674	-0.101	3	4
glsB	139	226	0.770	-0.062	3	4
ydeA	199	304	0.672	0.065	3	4
marR	3	78	0.746	-0.005	3	4
dcp	474	538	0.730	-0.023	3	4
dcp	506	584	0.728	0.006	3	4
dicA	32	92	0.468	0.006	3	4
dmsD	0	91	0.652	0.082	3	4
dmsD	42	132	0.762	-0.033	3	4
ydgD	94	184	0.718	-0.108	3	4
pntB	285	371	0.748	0.042	3	4
pntA	294	371	0.798	-0.030	3	4
pntA	330	405	0.727	-0.018	3	4
ydgI	218	312	0.774	-0.028	3	4
ydgI	271	360	0.667	-0.012	3	4
folM	78	149	0.740	-0.091	3	4
fumC	309	390	0.752	-0.004	3	4
fumA	308	404	0.665	-0.038	3	4
fumA	348	439	0.614	-0.043	3	4
manA	197	276	0.615	-0.035	3	4
manA	239	305	0.711	0.008	3	4
ydgA	270	340	0.737	0.041	3	4
ydgA	342	412	0.643	0.055	3	4
uidR	0	64	0.797	-0.053	3	4
add	106	173	0.735	-0.060	3	4
add	136	216	0.796	-0.095	3	4
rsxC	538	624	0.644	0.023	3	4
rsxG	0	77	0.796	-0.068	3	4
rsxE	46	136	0.791	0.011	3	4
slyA	4	88	0.794	-0.029	3	4
ydhK	412	511	0.797	-0.091	3	4
gloA	0	84	0.671	0.023	3	4
sodB	0	69	0.651	-0.036	3	4
sodB	35	100	0.638	0.003	3	4
sodB	71	135	0.742	-0.064	3	4
ydhP	198	282	0.719	-0.054	3	4
ydhP	245	319	0.752	0.019	3	4
purR	173	249	0.788	0.035	3	4
ydhC	186	280	0.760	-0.018	3	4
ydhQ	180	254	0.629	-0.161	3	4
ydhQ	212	299	0.666	-0.040	3	4
ydhQ	256	340	0.668	0.064	3	4
pykF	292	379	0.735	-0.032	3	4
ynhG	200	260	0.720	-0.073	3	4
sufD	214	308	0.791	-0.074	3	4
sufC	41	118	0.733	-0.068	3	4
sufC	80	157	0.738	-0.052	3	4
sufA	0	67	0.662	-0.029	3	4
ppsR	130	206	0.767	-0.017	3	4
aroH	135	215	0.766	0.092	3	4
aroH	183	247	0.704	0.005	3	4
aroH	216	286	0.331	-0.028	3	4
yniB	0	101	0.573	0.012	3	4
yniB	42	135	0.686	0.064	3	4
yniC	47	133	0.757	0.003	3	4
nadE	66	151	0.790	0.004	3	4
nadE	109	192	0.742	-0.002	3	4
gdhA	272	344	0.768	0.034	3	4
selD	173	255	0.732	-0.046	3	4
sppA	370	445	0.761	-0.022	3	4
sppA	405	485	0.716	0.001	3	4
ansA	153	231	0.795	-0.089	3	4
ansA	193	274	0.721	-0.057	3	4
pncA	37	136	0.799	-0.091	3	4
yeaP	189	272	0.735	-0.009	3	4
rnd	177	242	0.783	-0.038	3	4
fadD	325	406	0.752	-0.134	3	4
fadD	364	441	0.781	-0.009	3	4
fadD	407	479	0.622	-0.024	3	4
yoaA	374	457	0.784	-0.041	3	4
yoaA	416	492	0.799	-0.056	3	4
yoaA	458	529	0.737	-0.001	3	4
pabB	279	367	0.582	0.060	3	4
sdaA	266	349	0.775	-0.024	3	4
manX	165	247	0.706	0.042	3	4
manZ	69	156	0.770	0.032	3	4
manZ	158	222	0.682	0.074	3	4
kdgR	40	131	0.629	-0.053	3	4
kdgR	92	166	0.706	-0.049	3	4
yebS	185	276	0.677	-0.048	3	4
yebS	224	321	0.726	0.013	3	4
rsmF	297	388	0.666	0.003	3	4
yobA	0	77	0.654	-0.008	3	4
exoX	92	160	0.730	-0.080	3	4
yebE	0	83	0.762	-0.046	3	4
yebE	40	133	0.592	-0.093	3	4
eda	0	70	0.783	0.011	3	4
eda	30	103	0.792	0.026	3	4
zwf	283	353	0.707	-0.032	3	4
zwf	323	395	0.771	0.005	3	4
yebA	268	360	0.685	-0.008	3	4
ruvA	3	80	0.695	-0.013	3	4
ruvA	36	126	0.704	0.041	3	4
ruvC	50	129	0.769	0.058	3	4
yecD	0	82	0.764	-0.056	3	4
cmoA	37	119	0.734	0.031	3	4
cmoA	83	165	0.691	0.043	3	4
cmoB	121	207	0.778	-0.045	3	4
yecM	0	78	0.590	-0.103	3	4
yecM	41	121	0.528	0.009	3	4
insB1-5	39	107	0.745	0.110	3	4
ftnA	0	72	0.643	-0.107	3	4
ftnA	34	109	0.632	-0.073	3	4
yecC	127	195	0.596	0.015	3	4
fliY	52	147	0.674	-0.040	3	4
fliY	105	189	0.775	-0.001	3	4
fliC	331	405	0.762	-0.017	3	4
fliF	310	400	0.744	-0.065	3	4
fliF	360	436	0.662	0.058	3	4
fliG	143	215	0.721	-0.050	3	4
fliG	182	260	0.733	0.098	3	4
fliI	286	368	0.644	0.154	3	4
fliL	33	115	0.509	0.047	3	4
fliO	0	77	0.761	-0.059	3	4
dcm	233	323	0.765	-0.038	3	4
dcm	273	362	0.798	-0.022	3	4
yedJ	65	157	0.685	-0.041	3	4
hchA	149	223	0.556	0.049	3	4
yedW	0	82	0.618	-0.118	3	4
shiA	270	370	0.698	0.022	3	4
amn	247	319	0.636	0.057	3	4
amn	275	358	0.629	0.047	3	4
amn	322	398	0.538	-0.079	3	4
yeeN	42	115	0.702	-0.057	3	4
sbcB	254	332	0.487	0.015	3	4
sbcB	290	370	0.676	0.025	3	4
plaP	265	354	0.749	-0.016	3	4
hisG	150	243	0.690	0.056	3	4
hisD	227	296	0.763	-0.040	3	4
hisC	182	266	0.757	0.032	3	4
hisB	208	285	0.744	0.009	3	4
hisH	40	121	0.784	0.064	3	4
hisA	48	120	0.792	-0.094	3	4
hisF	36	118	0.613	-0.052	3	4
hisF	81	158	0.757	-0.032	3	4
hisI	0	71	0.731	-0.031	3	4
hisI	32	113	0.700	-0.097	3	4
hisI	72	141	0.601	-0.086	3	4
wbbK	164	253	0.786	-0.015	3	4
wbbJ	48	149	0.800	0.022	3	4
wbbI	137	223	0.793	-0.003	3	4
wbbI	186	267	0.704	-0.022	3	4
rfbC	46	140	0.792	0.100	3	4
yegH	342	420	0.727	0.001	3	4
asmA	384	476	0.779	-0.052	3	4
asmA	420	510	0.776	-0.075	3	4
udk	0	85	0.757	-0.138	3	4
udk	87	161	0.783	-0.063	3	4
yegD	213	292	0.749	-0.045	3	4
yegD	251	331	0.728	-0.073	3	4
yegD	295	370	0.756	-0.043	3	4
baeR	29	120	0.775	0.001	3	4
yegQ	271	358	0.780	-0.139	3	4
insF1-5	83	161	0.757	0.056	3	4
gatD	173	278	0.599	0.012	3	4
gatA	0	96	0.754	0.048	3	4
gatZ	197	287	0.785	-0.014	3	4
yehT	45	135	0.788	-0.119	3	4
yehT	94	179	0.729	0.011	3	4
bglX	544	617	0.752	0.039	3	4
bglX	583	657	0.744	0.044	3	4
dld	389	470	0.755	-0.161	3	4
pbpG	119	201	0.760	-0.029	3	4
yohD	0	89	0.761	0.019	3	4
dusC	143	221	0.552	0.030	3	4
folE	0	75	0.776	-0.052	3	4
yeiE	82	168	0.751	-0.006	3	4
yeiP	0	72	0.738	-0.027	3	4
yeiP	35	111	0.755	-0.028	3	4
yeiR	165	251	0.579	-0.007	3	4
bcr	193	290	0.766	-0.039	3	4
yejH	384	448	0.617	-0.057	3	4
yejH	413	492	0.594	0.115	3	4
narP	0	92	0.716	0.031	3	4
narP	45	136	0.647	0.025	3	4
ccmH	194	278	0.543	-0.008	3	4
yojI	325	415	0.774	-0.072	3	4
apbE	183	244	0.741	-0.075	3	4
apbE	212	285	0.730	-0.052	3	4
rcsC	694	781	0.630	-0.104	3	4
rcsC	746	819	0.625	-0.064	3	4
inaA	43	124	0.769	-0.032	3	4
inaA	81	163	0.789	0.060	3	4
glpQ	201	286	0.525	-0.015	3	4
yfaY	218	293	0.610	-0.002	3	4
yfaY	254	334	0.542	0.024	3	4
menH	31	123	0.720	-0.024	3	4
menH	83	184	0.645	0.003	3	4
rbn	157	247	0.496	-0.091	3	4
nuoL	374	474	0.714	-0.136	3	4
nuoJ	0	80	0.770	-0.116	3	4
nuoJ	51	134	0.703	-0.035	3	4
nuoH	192	268	0.666	-0.000	3	4
alaA	181	251	0.777	-0.078	3	4
alaA	219	297	0.529	-0.038	3	4
yfbR	0	69	0.633	0.010	3	4
yfbR	36	110	0.719	-0.034	3	4
yfbT	3	105	0.786	0.015	3	4
yfbU	0	73	0.752	0.001	3	4
yfbU	39	111	0.791	0.003	3	4
yfcD	50	121	0.778	0.032	3	4
folX	0	78	0.695	-0.056	3	4
yfcH	165	237	0.791	0.030	3	4
hisQ	63	158	0.691	-0.093	3	4
hisJ	113	186	0.769	0.028	3	4
argT	89	169	0.762	-0.028	3	4
cvpA	0	121	0.765	0.013	3	4
usg	131	209	0.764	0.016	3	4
usg	169	254	0.789	0.004	3	4
yfcJ	177	276	0.585	-0.118	3	4
epmC	0	78	0.790	-0.038	3	4
yfcA	62	157	0.797	-0.032	3	4
smrB	0	75	0.585	0.075	3	4
smrB	31	108	0.624	-0.019	3	4
mlaA	57	128	0.784	-0.049	3	4
dsdA	276	341	0.663	-0.015	3	4
alaC	231	305	0.677	-0.006	3	4
ypdA	361	448	0.723	-0.007	3	4
ypdB	39	127	0.687	0.019	3	4
ypdB	73	165	0.638	-0.053	3	4
ypdC	74	175	0.792	-0.115	3	4
ypdC	125	215	0.642	-0.085	3	4
glk	127	217	0.786	-0.086	3	4
glk	172	253	0.701	-0.029	3	4
nupC	225	312	0.741	-0.065	3	4
insL1-3	162	246	0.796	0.006	3	4
yfeA	536	616	0.771	-0.001	3	4
yfeC	0	66	0.738	-0.011	3	4
ligA	428	506	0.764	-0.020	3	4
ligA	468	556	0.789	0.008	3	4
cysZ	41	153	0.566	-0.073	3	4
cysZ	87	191	0.641	-0.071	3	4
cysM	169	246	0.606	-0.016	3	4
cysA	207	294	0.786	-0.030	3	4
ucpA	81	168	0.786	-0.108	3	4
yfeY	0	89	0.682	-0.131	3	4
yfeY	47	134	0.635	-0.118	3	4
yfeZ	0	95	0.758	-0.008	3	4
ypeA	0	88	0.539	-0.044	3	4
hemF	115	220	0.784	0.001	3	4
nudK	0	57	0.585	-0.068	3	4
nudK	28	88	0.645	-0.008	3	4
nudK	60	125	0.789	0.019	3	4
yffB	0	72	0.778	0.037	3	4
ypfJ	93	193	0.721	-0.034	3	4
ypfJ	145	221	0.741	-0.030	3	4
yfgO	166	274	0.779	0.036	3	4
yfgC	283	371	0.754	0.082	3	4
yfgC	322	409	0.529	0.123	3	4
purM	139	226	0.522	0.065	3	4
purM	184	265	0.501	-0.003	3	4
purN	78	155	0.754	-0.008	3	4
ppx	341	416	0.704	0.030	3	4
xseA	306	385	0.757	-0.001	3	4
hisS	190	269	0.755	-0.062	3	4
hisS	271	354	0.745	-0.035	3	4
rodZ	103	176	0.706	-0.034	3	4
rodZ	145	222	0.772	-0.029	3	4
pbpC	518	607	0.620	-0.056	3	4
pbpC	564	649	0.633	0.025	3	4
yfhM	1357	1439	0.719	-0.016	3	4
sseA	126	207	0.796	-0.089	3	4
sseB	97	187	0.745	-0.040	3	4
trmJ	81	159	0.655	0.014	3	4
hcaT	196	297	0.751	0.050	3	4
glnB	0	75	0.731	0.010	3	4
glrR	303	373	0.751	0.119	3	4
glrK	293	366	0.795	-0.087	3	4
glrK	329	401	0.763	-0.101	3	4
purL	1048	1129	0.747	-0.084	3	4
yfhH	82	149	0.761	-0.021	3	4
era	113	187	0.789	-0.047	3	4
yfiC	46	152	0.549	0.006	3	4
srmB	229	303	0.774	-0.036	3	4
srmB	267	335	0.707	0.032	3	4
srmB	304	374	0.601	0.047	3	4
ung	42	110	0.712	0.038	3	4
yfiF	116	185	0.694	-0.010	3	4
yfiF	155	232	0.579	-0.106	3	4
yfiF	186	273	0.785	-0.068	3	4
yfiP	36	119	0.766	-0.117	3	4
yfiH	38	124	0.737	-0.008	3	4
pheA	197	268	0.750	-0.008	3	4
tyrA	142	247	0.686	-0.000	3	4
aroF	193	273	0.706	-0.029	3	4
yfiR	0	85	0.746	-0.015	3	4
yfiB	37	109	0.743	-0.046	3	4
nadK	142	233	0.760	-0.060	3	4
intA	219	291	0.670	-0.079	3	4
rnlB	7	83	0.687	-0.030	3	4
stpA	0	79	0.751	-0.112	3	4
nrdI	0	73	0.657	-0.063	3	4
nrdF	189	260	0.615	-0.047	3	4
proW	186	278	0.751	0.011	3	4
ygaY	158	251	0.681	-0.123	3	4
mprA	0	73	0.700	0.046	3	4
mprA	38	113	0.727	0.055	3	4
emrB	297	387	0.702	-0.027	3	4
yqaA	3	93	0.758	-0.118	3	4
mltB	166	234	0.774	-0.023	3	4
mltB	196	276	0.740	0.016	3	4
gutQ	128	205	0.632	0.065	3	4
gutQ	175	249	0.628	0.065	3	4
mutS	607	691	0.713	-0.055	3	4
mutS	645	741	0.764	0.058	3	4
ygbI	80	167	0.706	0.026	3	4
ygbI	121	205	0.680	0.113	3	4
rpoS	171	263	0.756	0.007	3	4
nlpD	229	290	0.769	-0.003	3	4
pcm	0	82	0.750	-0.069	3	4
ygbE	0	61	0.674	0.029	3	4
cysN	297	363	0.763	0.039	3	4
cysD	76	157	0.743	-0.100	3	4
cysH	31	104	0.761	-0.062	3	4
cysH	72	151	0.800	-0.056	3	4
cysI	375	448	0.714	-0.039	3	4
cysI	405	479	0.662	-0.029	3	4
cysJ	372	436	0.686	-0.034	3	4
cysJ	411	487	0.680	-0.003	3	4
queD	0	67	0.800	-0.048	3	4
mazG	38	107	0.739	-0.075	3	4
mazG	76	142	0.775	-0.069	3	4
mazG	108	191	0.709	-0.086	3	4
barA	631	711	0.798	-0.101	3	4
syd	40	123	0.728	0.013	3	4
ygdH	295	369	0.794	-0.003	3	4
rlmM	139	234	0.789	-0.038	3	4
csdA	259	331	0.788	0.087	3	4
csdE	0	60	0.796	-0.067	3	4
csdE	32	96	0.726	-0.046	3	4
csdL	127	211	0.585	0.119	3	4
recD	378	453	0.772	-0.075	3	4
ptrA	724	794	0.782	-0.025	3	4
ptrA	769	828	0.781	0.013	3	4
recC	825	912	0.618	-0.128	3	4
recC	866	956	0.620	-0.043	3	4
rppH	3	92	0.790	-0.049	3	4
lplT	189	287	0.630	-0.084	3	4
ygeA	82	174	0.267	0.023	3	4
yqeF	153	245	0.757	-0.005	3	4
yqeG	185	250	0.513	-0.019	3	4
yqeG	218	299	0.568	-0.014	3	4
yqeG	252	340	0.566	0.001	3	4
visC	179	263	0.748	-0.126	3	4
visC	223	307	0.615	-0.094	3	4
ubiH	185	269	0.793	-0.043	3	4
ubiH	227	301	0.779	-0.060	3	4
serA	218	306	0.724	-0.033	3	4
argP	76	144	0.753	-0.042	3	4
yggE	52	129	0.721	-0.053	3	4
yggE	92	173	0.775	-0.035	3	4
yggC	42	114	0.785	-0.033	3	4
yggD	0	81	0.773	0.008	3	4
speB	81	176	0.702	-0.114	3	4
metK	190	263	0.795	0.000	3	4
galP	266	376	0.519	0.058	3	4
rsmE	33	106	0.763	-0.066	3	4
rsmE	70	155	0.762	-0.027	3	4
rsmE	111	182	0.789	-0.005	3	4
yggT	0	99	0.653	-0.074	3	4
yggT	46	136	0.787	0.046	3	4
rdgB	0	89	0.444	-0.017	3	4
rdgB	37	123	0.717	-0.016	3	4
yggW	205	291	0.770	0.001	3	4
mltC	202	263	0.736	-0.044	3	4
mltC	229	297	0.713	0.044	3	4
speC	448	528	0.776	-0.046	3	4
speC	494	569	0.792	-0.010	3	4
gss	425	509	0.758	0.005	3	4
hybE	36	115	0.532	-0.042	3	4
yqhD	234	319	0.631	0.093	3	4
parC	578	649	0.727	0.015	3	4
ygiW	0	83	0.723	0.076	3	4
mdaB	64	137	0.695	0.067	3	4
yqiB	0	81	0.782	-0.110	3	4
ygiB	28	107	0.687	0.004	3	4
ygiB	60	145	0.533	0.031	3	4
ygiC	228	304	0.674	-0.042	3	4
glnE	728	818	0.660	-0.018	3	4
ygiF	289	363	0.578	0.073	3	4
bacA	50	140	0.724	-0.073	3	4
bacA	90	201	0.725	-0.013	3	4
[truncated: 7,945 more rows]
