# Supplementary material for: In vivo probing of nascent RNA structures reveals principles of cotranscriptional folding
Source: Nucleic Acids Res. 2017 Jul 14;45(16):9716–25. doi: 10.1093/nar/gkx617 (PMC5766169; doi:10.1093/nar/gkx617)
Supplement: Supplementary Data [file gkx617_supp.zip › nar-01601-f-2017-File008.xlsx]

## Sheet: Structure changing windows
Name	Sequence (5’- 3’)	Application
rnpB Forward	ATCGCCGCGACACTGGC	In vitro SPET-seq
rnpB Reverse	AAAGCAAAAACCCGCCGAAGC	In vitro SPET-seq
rApp 3’ Adapter #1	(rApp)-GATCGTCGGACTGTAGAACTCTGAAC-(C3 Spacer)	3’-end RNA-seq
RT Primer #1	GTTCAGAGTTCTACAGTCCGACGATC	3’-end RNA-seq
5’ Adapter #1	(P)-TGGAATTCTCGGGTGCCAAGG-(C3 Spacer)	3’-end RNA-seq
rApp 3’ Adapter #2	(rApp)-AGATCGGAAGAGCACACGTCT-NH2	SPET-seq/DMS-seq
RT Primer #2	AGACGTGTGCTCTTCCGATCT	SPET-seq/DMS-seq
5’ Adapter #2	(P)-GATCGTCGGACTGTAGAACTCTGAAC-(C3 Spacer)	SPET-seq/DMS-seq
PCR Primer #1	AATGATACGGCGACCACCGAGATCTACACGTTCAGAGTTCTACAGTCCGA	Universal
PCR Primer #2	CAAGCAGAAGACGGCATACGAGATNNNNNNGTGACTGGAGTTCCTTGGCACCCGAGAATTCCA	3’-end RNA-seq
PCR Primer #3	CAAGCAGAAGACGGCATACGAGATNNNNNNGTGACTGGAGTTCAGACGTGTGCTCTTCCGATC	SPET-seq/DMS-seq
